# Supplementary material for: 3,5-Dinitro-N-(4-nitro­phen­yl)benzamide
Source: Acta Crystallogr Sect E Struct Rep Online. 2010 Nov 13;66(Pt 12):o3158. doi: 10.1107/S1600536810045915 (PMC3011508; doi:10.1107/S1600536810045915)
Supplement: Supplementary file 1 [file e-66-o3158-sup1.cif]

##############################################################################
###                                                                        ###
###        Electronic paper (Acta Crystallographica Section E)             ###
###                                                                        ###
##############################################################################
#                                                                            #
# This CIF contains the data in a paper accepted for publication in Acta     #
# Crystallographica Section E. It conforms to the requirements of Notes      #
# for Authors for Section E, and has been peer reviewed under the auspices   #
# of the IUCr Commission on Journals.                                        #
#                                                                            #
# Full details of the Crystallographic Information File format               #
# are given in the paper "The Crystallographic Information File (CIF):       #
# a New Standard Archive File for Crystallography" by S. R. Hall, F. H.      #
# Allen and I. D. Brown [Acta Cryst. (1991), A47, 655-685].                  #
#                                                                            #
# The current version of the core CIF dictionary is obtainable from          #
# ftp://ftp.iucr.org/pub/cif_core.dic. The current version number is 2.4.    #
#                                                                            #
# Software is freely available for graphical display of the structure(s) in  #
# this CIF.  For information consult the CIF home page http://www.iucr.org/  #
# cif/home.html                                                              #
#                                                                            #
# This file may be used for bona fide research purposes within the           #
# scientific community so long as proper attribution is given to the journal # 
# article from which it was obtained.                                        #
#                                                                            #
##############################################################################
                                             
data_I
_audit_creation_method     SHELXL-97
_chemical_name_systematic
;
3,5-Dinitro-<i>N</i>-(4-nitrophenyl)benzamide
;
_chemical_name_common     ?
_chemical_formula_moiety     'C13 H8 N4 O7'
_chemical_formula_sum     'C13 H8 N4 O7'
_chemical_formula_iupac     'C13 H8 N4 O7'
_chemical_formula_weight     332.23
_chemical_melting_point     ?
_symmetry_cell_setting     monoclinic
_symmetry_space_group_name_H-M     'P 21/c'
_symmetry_space_group_name_Hall     '-P 2ybc'
loop_
    _symmetry_equiv_pos_as_xyz
    'x, y, z'
    '-x, y+1/2, -z+1/2'
    '-x, -y, -z'
    'x, -y-1/2, z-1/2'
_cell_length_a     7.8999(9)
_cell_length_b     8.0190(10)
_cell_length_c     21.111(2)
_cell_angle_alpha     90.00
_cell_angle_beta     94.2850(10)
_cell_angle_gamma     90.00
_cell_volume     1333.7(3)
_cell_formula_units_Z     4
_cell_measurement_reflns_used     1593
_cell_measurement_theta_min     2.586
_cell_measurement_theta_max     26.431
_cell_measurement_temperature     298(2)
_exptl_crystal_description     plate
_exptl_crystal_colour     Colorless
_exptl_crystal_size_max     0.48
_exptl_crystal_size_mid     0.38
_exptl_crystal_size_min     0.15
_exptl_crystal_density_diffrn     1.655
_exptl_crystal_density_meas     ?
_exptl_crystal_density_method     'not measured'
_exptl_crystal_F_000     680
_exptl_absorpt_coefficient_mu     0.138
_exptl_absorpt_correction_type     multi-scan
_exptl_absorpt_process_details     '(SADABS; Sheldrick, 1996)'
_exptl_absorpt_correction_T_min     0.9367
_exptl_absorpt_correction_T_max     0.9796
_exptl_special_details
;
;
_diffrn_ambient_temperature     298(2)
_diffrn_radiation_type     MoK\a
_diffrn_radiation_wavelength     0.71073
_diffrn_radiation_source     'fine-focus sealed tube'
_diffrn_radiation_monochromator     graphite
_diffrn_measurement_device_type     'Bruker SMART CCD'
_diffrn_measurement_method     '\f and \w'
_diffrn_detector_area_resol_mean     ?
_diffrn_reflns_number     6462
_diffrn_reflns_av_R_equivalents     0.0550
_diffrn_reflns_av_sigmaI/netI     0.0555
_diffrn_reflns_theta_min     2.59
_diffrn_reflns_theta_max     25.02
_diffrn_reflns_theta_full     25.02
_diffrn_measured_fraction_theta_max     0.999
_diffrn_measured_fraction_theta_full     0.999
_diffrn_reflns_limit_h_min     -9
_diffrn_reflns_limit_h_max     9
_diffrn_reflns_limit_k_min     -9
_diffrn_reflns_limit_k_max     9
_diffrn_reflns_limit_l_min     -25
_diffrn_reflns_limit_l_max     17
_diffrn_standards_number     0
_diffrn_standards_interval_count     ?
_diffrn_standards_interval_time     ?
_diffrn_standards_decay_%     ?
_refine_special_details
;
Refinement of <i>F</i>^2^ against ALL reflections. The weighted <i>R</i>-factor
<i>wR</i> and goodness of fit <i>S</i> are based on <i>F</i>^2^, conventional
<i>R</i>-factors <i>R</i> are based on <i>F</i>, with <i>F</i> set to zero for
negative <i>F</i>^2^. The threshold expression of <i>F</i>^2^ >
\s(<i>F</i>^2^) is used only for calculating <i>R</i>-factors(gt) <i>etc</i>.
and is not relevant to the choice of reflections for refinement.
<i>R</i>-factors based on <i>F</i>^2^ are statistically about twice as large
as those based on <i>F</i>, and <i>R</i>- factors based on ALL data will be
even larger.
;
_reflns_number_total     2361
_reflns_number_gt     1419
_reflns_threshold_expression     I>2\s(I)
_refine_ls_structure_factor_coef     Fsqd
_refine_ls_matrix_type     full
_refine_ls_R_factor_all     0.0876
_refine_ls_R_factor_gt     0.0460
_refine_ls_wR_factor_gt     0.1023
_refine_ls_wR_factor_ref     0.1269
_refine_ls_goodness_of_fit_ref     1.011
_refine_ls_restrained_S_all     1.011
_refine_ls_number_reflns     2361
_refine_ls_number_parameters     217
_refine_ls_number_restraints     0
_refine_ls_hydrogen_treatment     constr
_refine_ls_weighting_scheme     calc
_refine_ls_weighting_details
         'calc w=1/[\s^2^(Fo^2^)+(0.0524P)^2^+0.2955P] where P=(Fo^2^+2Fc^2^)/3'
_atom_sites_solution_hydrogens     geom
_atom_sites_solution_primary     direct
_atom_sites_solution_secondary     difmap
_refine_ls_shift/su_max     0.000
_refine_ls_shift/su_mean     0.000
_refine_diff_density_max     0.215
_refine_diff_density_min     -0.223
_refine_ls_extinction_method     none
_refine_ls_extinction_coef     ?
loop_
    _atom_type_symbol
    _atom_type_description
    _atom_type_scat_dispersion_real
    _atom_type_scat_dispersion_imag
    _atom_type_scat_source
    'C' 'C' 0.0033 0.0016
                         'International Tables Vol C Tables 4.2.6.8 and 6.1.1.4'
    'H' 'H' 0.0000 0.0000
                         'International Tables Vol C Tables 4.2.6.8 and 6.1.1.4'
    'N' 'N' 0.0061 0.0033
                         'International Tables Vol C Tables 4.2.6.8 and 6.1.1.4'
    'O' 'O' 0.0106 0.0060
                         'International Tables Vol C Tables 4.2.6.8 and 6.1.1.4'
_computing_data_collection     'SMART (Bruker, 2007)'
_computing_cell_refinement     'SAINT (Bruker, 2007)'
_computing_data_reduction     'SAINT (Bruker, 2007)'
_computing_structure_solution     'SHELXS97 (Sheldrick, 2008)'
_computing_structure_refinement     'SHELXL97 (Sheldrick, 2008)'
_computing_molecular_graphics
                             'SHELXTL (Sheldrick, 2008) and PLATON (Spek, 2009)'
_computing_publication_material     'SHELXTL (Sheldrick, 2008)'
loop_
    _atom_site_type_symbol
    _atom_site_label
    _atom_site_fract_x
    _atom_site_fract_y
    _atom_site_fract_z
    _atom_site_U_iso_or_equiv
    _atom_site_adp_type
    _atom_site_calc_flag
    _atom_site_refinement_flags
    _atom_site_occupancy
    _atom_site_disorder_assembly
    _atom_site_disorder_group
    N N1 1.4744(2) 0.3431(3) 0.43550(9) 0.0417(6) Uani d . 1 . .
    H H1 1.5292 0.3850 0.4056 0.050 Uiso calc R 1 . .
    N N2 0.8118(3) 0.6627(3) 0.33003(12) 0.0470(6) Uani d . 1 . .
    N N3 1.3396(3) 0.6676(4) 0.22261(10) 0.0503(7) Uani d . 1 . .
    N N4 1.8925(3) 0.0058(3) 0.61994(11) 0.0498(7) Uani d . 1 . .
    O O1 1.2103(2) 0.3154(3) 0.46823(9) 0.0623(7) Uani d . 1 . .
    O O2 0.7337(2) 0.6051(3) 0.37295(10) 0.0605(6) Uani d . 1 . .
    O O3 0.7509(3) 0.7558(3) 0.28922(11) 0.0735(8) Uani d . 1 . .
    O O4 1.2863(3) 0.7866(3) 0.19062(10) 0.0702(7) Uani d . 1 . .
    O O5 1.4673(3) 0.5907(3) 0.21316(9) 0.0737(8) Uani d . 1 . .
    O O6 2.0458(3) 0.0098(3) 0.61510(10) 0.0680(7) Uani d . 1 . .
    O O7 1.8282(3) -0.0657(4) 0.66238(11) 0.0845(9) Uani d . 1 . .
    C C1 1.3044(3) 0.3678(3) 0.43039(12) 0.0381(7) Uani d . 1 . .
    C C2 1.2337(3) 0.4698(3) 0.37448(11) 0.0340(6) Uani d . 1 . .
    C C3 1.0657(3) 0.5183(3) 0.37588(12) 0.0376(7) Uani d . 1 . .
    H H3 1.0034 0.4865 0.4096 0.045 Uiso calc R 1 . .
    C C4 0.9913(3) 0.6136(3) 0.32735(12) 0.0362(6) Uani d . 1 . .
    C C5 1.0782(3) 0.6669(3) 0.27726(11) 0.0385(7) Uani d . 1 . .
    H H5 1.0272 0.7341 0.2454 0.046 Uiso calc R 1 . .
    C C6 1.2440(3) 0.6163(3) 0.27634(11) 0.0359(6) Uani d . 1 . .
    C C7 1.3229(3) 0.5177(3) 0.32335(11) 0.0374(7) Uani d . 1 . .
    H H7 1.4347 0.4837 0.3207 0.045 Uiso calc R 1 . .
    C C8 1.5729(3) 0.2579(3) 0.48343(11) 0.0343(6) Uani d . 1 . .
    C C9 1.7451(3) 0.2441(4) 0.47600(13) 0.0434(7) Uani d . 1 . .
    H H9 1.7894 0.2898 0.4403 0.052 Uiso calc R 1 . .
    C C10 1.8513(3) 0.1638(4) 0.52054(12) 0.0441(7) Uani d . 1 . .
    H H10 1.9671 0.1561 0.5157 0.053 Uiso calc R 1 . .
    C C11 1.7825(3) 0.0952(3) 0.57246(12) 0.0374(7) Uani d . 1 . .
    C C12 1.6121(3) 0.1071(4) 0.58118(12) 0.0419(7) Uani d . 1 . .
    H H12 1.5688 0.0596 0.6168 0.050 Uiso calc R 1 . .
    C C13 1.5060(3) 0.1896(4) 0.53691(11) 0.0413(7) Uani d . 1 . .
    H H13 1.3908 0.1997 0.5426 0.050 Uiso calc R 1 . .
loop_
    _atom_site_aniso_label
    _atom_site_aniso_U_11
    _atom_site_aniso_U_22
    _atom_site_aniso_U_33
    _atom_site_aniso_U_12
    _atom_site_aniso_U_13
    _atom_site_aniso_U_23
    N1 0.0368(12) 0.0543(17) 0.0345(12) 0.0023(11) 0.0061(9) 0.0137(11)
    N2 0.0389(13) 0.0526(18) 0.0483(15) 0.0044(12) -0.0050(11) -0.0092(13)
    N3 0.0473(15) 0.071(2) 0.0325(14) -0.0119(14) 0.0026(11) -0.0005(14)
    N4 0.0538(16) 0.0493(18) 0.0445(15) 0.0019(13) -0.0091(12) 0.0000(12)
    O1 0.0413(11) 0.0895(18) 0.0571(13) 0.0032(11) 0.0099(10) 0.0337(13)
    O2 0.0436(11) 0.0765(17) 0.0632(14) 0.0030(11) 0.0155(10) -0.0032(12)
    O3 0.0575(14) 0.091(2) 0.0701(16) 0.0252(13) -0.0085(11) 0.0178(14)
    O4 0.0778(16) 0.0818(19) 0.0513(14) -0.0048(14) 0.0066(11) 0.0273(13)
    O5 0.0576(14) 0.112(2) 0.0538(14) 0.0055(14) 0.0224(11) 0.0070(13)
    O6 0.0534(14) 0.0822(19) 0.0665(15) 0.0147(12) -0.0085(11) 0.0043(12)
    O7 0.0761(16) 0.112(2) 0.0634(16) -0.0021(15) -0.0101(12) 0.0486(15)
    C1 0.0375(15) 0.0405(18) 0.0362(15) -0.0014(13) 0.0024(12) 0.0030(13)
    C2 0.0344(14) 0.0354(17) 0.0318(14) -0.0021(12) 0.0007(11) -0.0007(12)
    C3 0.0366(14) 0.0404(18) 0.0359(15) -0.0042(13) 0.0028(11) -0.0008(13)
    C4 0.0303(13) 0.0412(18) 0.0365(15) 0.0007(12) -0.0025(11) -0.0056(13)
    C5 0.0418(15) 0.0427(18) 0.0298(15) -0.0015(13) -0.0060(11) -0.0019(13)
    C6 0.0390(15) 0.0422(18) 0.0267(14) -0.0065(13) 0.0029(11) -0.0010(12)
    C7 0.0332(13) 0.0425(18) 0.0360(15) -0.0037(12) 0.0006(11) -0.0061(13)
    C8 0.0388(15) 0.0339(17) 0.0298(14) 0.0015(12) 0.0004(11) 0.0033(12)
    C9 0.0429(16) 0.051(2) 0.0373(15) 0.0016(13) 0.0080(12) 0.0113(13)
    C10 0.0410(15) 0.049(2) 0.0419(16) 0.0017(14) 0.0003(12) 0.0015(14)
    C11 0.0434(15) 0.0331(17) 0.0342(15) 0.0018(12) -0.0070(12) -0.0017(12)
    C12 0.0497(17) 0.0460(19) 0.0300(15) -0.0038(14) 0.0029(12) 0.0044(13)
    C13 0.0401(15) 0.0472(19) 0.0366(15) 0.0004(13) 0.0037(12) 0.0018(14)
_geom_special_details
;
All e.s.d.'s (except the e.s.d. in the dihedral angle between two l.s. planes)
are estimated using the full covariance matrix. The cell e.s.d.'s are taken
into account individually in the estimation of e.s.d.'s in distances, angles
and torsion angles; correlations between e.s.d.'s in cell parameters are only
used when they are defined by crystal symmetry. An approximate (isotropic)
treatment of cell e.s.d.'s is used for estimating e.s.d.'s involving l.s.
planes.
;
loop_
    _geom_bond_atom_site_label_1
    _geom_bond_atom_site_label_2
    _geom_bond_site_symmetry_2
    _geom_bond_distance
    _geom_bond_publ_flag
    N1 C1 . 1.354(3) ?
    N1 C8 . 1.407(3) ?
    N1 H1 . 0.8600 ?
    N2 O3 . 1.212(3) ?
    N2 O2 . 1.224(3) ?
    N2 C4 . 1.476(3) ?
    N3 O5 . 1.212(3) ?
    N3 O4 . 1.225(3) ?
    N3 C6 . 1.467(3) ?
    N4 O7 . 1.207(3) ?
    N4 O6 . 1.224(3) ?
    N4 C11 . 1.464(3) ?
    O1 C1 . 1.206(3) ?
    C1 C2 . 1.509(3) ?
    C2 C3 . 1.386(3) ?
    C2 C7 . 1.386(3) ?
    C3 C4 . 1.375(4) ?
    C3 H3 . 0.9300 ?
    C4 C5 . 1.371(3) ?
    C5 C6 . 1.373(3) ?
    C5 H5 . 0.9300 ?
    C6 C7 . 1.381(3) ?
    C7 H7 . 0.9300 ?
    C8 C9 . 1.385(3) ?
    C8 C13 . 1.394(3) ?
    C9 C10 . 1.373(4) ?
    C9 H9 . 0.9300 ?
    C10 C11 . 1.374(3) ?
    C10 H10 . 0.9300 ?
    C11 C12 . 1.376(3) ?
    C12 C13 . 1.377(3) ?
    C12 H12 . 0.9300 ?
    C13 H13 . 0.9300 ?
loop_
    _geom_angle_atom_site_label_1
    _geom_angle_atom_site_label_2
    _geom_angle_atom_site_label_3
    _geom_angle_site_symmetry_1
    _geom_angle_site_symmetry_3
    _geom_angle
    _geom_angle_publ_flag
    C1 N1 C8 . . 128.3(2) ?
    C1 N1 H1 . . 115.8 ?
    C8 N1 H1 . . 115.8 ?
    O3 N2 O2 . . 124.3(2) ?
    O3 N2 C4 . . 117.9(2) ?
    O2 N2 C4 . . 117.8(2) ?
    O5 N3 O4 . . 124.2(2) ?
    O5 N3 C6 . . 117.9(3) ?
    O4 N3 C6 . . 118.0(3) ?
    O7 N4 O6 . . 123.2(2) ?
    O7 N4 C11 . . 118.7(2) ?
    O6 N4 C11 . . 118.1(2) ?
    O1 C1 N1 . . 123.6(2) ?
    O1 C1 C2 . . 119.8(2) ?
    N1 C1 C2 . . 116.6(2) ?
    C3 C2 C7 . . 118.8(2) ?
    C3 C2 C1 . . 115.8(2) ?
    C7 C2 C1 . . 125.4(2) ?
    C4 C3 C2 . . 119.8(2) ?
    C4 C3 H3 . . 120.1 ?
    C2 C3 H3 . . 120.1 ?
    C5 C4 C3 . . 122.5(2) ?
    C5 C4 N2 . . 119.0(2) ?
    C3 C4 N2 . . 118.6(2) ?
    C4 C5 C6 . . 116.9(2) ?
    C4 C5 H5 . . 121.5 ?
    C6 C5 H5 . . 121.5 ?
    C5 C6 C7 . . 122.6(2) ?
    C5 C6 N3 . . 118.3(2) ?
    C7 C6 N3 . . 119.1(2) ?
    C6 C7 C2 . . 119.4(2) ?
    C6 C7 H7 . . 120.3 ?
    C2 C7 H7 . . 120.3 ?
    C9 C8 C13 . . 119.7(2) ?
    C9 C8 N1 . . 116.9(2) ?
    C13 C8 N1 . . 123.4(2) ?
    C10 C9 C8 . . 121.0(2) ?
    C10 C9 H9 . . 119.5 ?
    C8 C9 H9 . . 119.5 ?
    C9 C10 C11 . . 118.4(2) ?
    C9 C10 H10 . . 120.8 ?
    C11 C10 H10 . . 120.8 ?
    C10 C11 C12 . . 121.9(2) ?
    C10 C11 N4 . . 119.5(2) ?
    C12 C11 N4 . . 118.6(2) ?
    C11 C12 C13 . . 119.6(2) ?
    C11 C12 H12 . . 120.2 ?
    C13 C12 H12 . . 120.2 ?
    C12 C13 C8 . . 119.3(2) ?
    C12 C13 H13 . . 120.3 ?
    C8 C13 H13 . . 120.3 ?
loop_
    _geom_torsion_atom_site_label_1
    _geom_torsion_atom_site_label_2
    _geom_torsion_atom_site_label_3
    _geom_torsion_atom_site_label_4
    _geom_torsion_site_symmetry_1
    _geom_torsion_site_symmetry_2
    _geom_torsion_site_symmetry_3
    _geom_torsion_site_symmetry_4
    _geom_torsion
    _geom_torsion_publ_flag
    C8 N1 C1 O1 . . . . -0.7(5) ?
    C8 N1 C1 C2 . . . . 178.0(2) ?
    O1 C1 C2 C3 . . . . 9.6(4) ?
    N1 C1 C2 C3 . . . . -169.1(2) ?
    O1 C1 C2 C7 . . . . -170.7(3) ?
    N1 C1 C2 C7 . . . . 10.6(4) ?
    C7 C2 C3 C4 . . . . -0.6(4) ?
    C1 C2 C3 C4 . . . . 179.1(2) ?
    C2 C3 C4 C5 . . . . -1.4(4) ?
    C2 C3 C4 N2 . . . . 179.7(2) ?
    O3 N2 C4 C5 . . . . -3.8(4) ?
    O2 N2 C4 C5 . . . . 175.4(2) ?
    O3 N2 C4 C3 . . . . 175.2(3) ?
    O2 N2 C4 C3 . . . . -5.6(4) ?
    C3 C4 C5 C6 . . . . 1.9(4) ?
    N2 C4 C5 C6 . . . . -179.1(2) ?
    C4 C5 C6 C7 . . . . -0.5(4) ?
    C4 C5 C6 N3 . . . . 178.5(2) ?
    O5 N3 C6 C5 . . . . -161.5(3) ?
    O4 N3 C6 C5 . . . . 19.3(4) ?
    O5 N3 C6 C7 . . . . 17.5(4) ?
    O4 N3 C6 C7 . . . . -161.6(3) ?
    C5 C6 C7 C2 . . . . -1.4(4) ?
    N3 C6 C7 C2 . . . . 179.6(2) ?
    C3 C2 C7 C6 . . . . 2.0(4) ?
    C1 C2 C7 C6 . . . . -177.7(2) ?
    C1 N1 C8 C9 . . . . 177.2(3) ?
    C1 N1 C8 C13 . . . . -3.2(4) ?
    C13 C8 C9 C10 . . . . 0.0(4) ?
    N1 C8 C9 C10 . . . . 179.6(3) ?
    C8 C9 C10 C11 . . . . 0.9(4) ?
    C9 C10 C11 C12 . . . . -1.0(4) ?
    C9 C10 C11 N4 . . . . 178.7(3) ?
    O7 N4 C11 C10 . . . . -173.8(3) ?
    O6 N4 C11 C10 . . . . 7.4(4) ?
    O7 N4 C11 C12 . . . . 5.8(4) ?
    O6 N4 C11 C12 . . . . -173.0(2) ?
    C10 C11 C12 C13 . . . . 0.1(4) ?
    N4 C11 C12 C13 . . . . -179.6(3) ?
    C11 C12 C13 C8 . . . . 0.9(4) ?
    C9 C8 C13 C12 . . . . -0.9(4) ?
    N1 C8 C13 C12 . . . . 179.5(3) ?
loop_
    _geom_hbond_atom_site_label_D
    _geom_hbond_atom_site_label_H
    _geom_hbond_atom_site_label_A
    _geom_hbond_site_symmetry_A
    _geom_hbond_distance_DH
    _geom_hbond_distance_HA
    _geom_hbond_distance_DA
    _geom_hbond_angle_DHA
    _geom_hbond_publ_flag
    N1 H1 O2 1_655 0.86 2.52 3.280(3) 147 y
data_global
_journal_date_recd_electronic     2010-10-20
_journal_date_accepted     2010-11-08
_journal_name_full     'Acta Crystallographica, Section E'
_journal_year     2010
_journal_volume     66
_journal_issue     12
_journal_page_first     o3158
_journal_page_last     o3158
_journal_paper_category     QO
_journal_coeditor_code     LH5155
_publ_contact_author_name     'Ruitao Zhu'
_publ_contact_author_address
;
Department of Chemistry
Taiyuan Normal University
Taiyuan 030031
People's Republic of China
;
_publ_contact_author_email     'ruitaozhu@126.com'
_publ_contact_author_fax     '(86)-351-7122604'
_publ_contact_author_phone     '(86)-351-2275129'
_publ_section_title
;
3,5-Dinitro-<i>N</i>-(4-nitrophenyl)benzamide
;
loop_
    _publ_author_name
    _publ_author_address
    'Yuehong Ren'
;
Department of Chemistry
Taiyuan Normal University
Taiyuan 030031
People's Republic of China
;
    'Yu Zuo'
;
Department of Chemistry
Taiyuan Normal University
Taiyuan 030031
People's Republic of China
;
    'Yonggang Xiang'
;
Department of Chemistry
Taiyuan Normal University
Taiyuan 030031
People's Republic of China
;
    'Ruitao Zhu'
;
Department of Chemistry
Taiyuan Normal University
Taiyuan 030031
People's Republic of China
;
