# Supplementary material for: 3,5-Dinitro-N-(4-nitro­phen­yl)benzamide
Source: Acta Crystallogr Sect E Struct Rep Online. 2010 Nov 13;66(Pt 12):o3158. doi: 10.1107/S1600536810045915 (PMC3011508; doi:10.1107/S1600536810045915)
Supplement: Supplementary file 2 [file e-66-o3158-Isup2.hkl]

# 
# h,k,l, Fc-squared, Fo-squared, sigma(Fo-squared) and status flag 
# 
data_I
_shelx_title ' 101006h in P2(1)/c' 
_shelx_refln_list_code          4 
_shelx_F_calc_maximum      175.29 
_exptl_crystal_F_000       680.00 
_reflns_d_resolution_high  0.8402 
 
loop_ 
 _symmetry_equiv_pos_as_xyz 
 'x, y, z' 
 '-x, y+1/2, -z+1/2' 
 '-x, -y, -z' 
 'x, -y-1/2, z-1/2' 
 
_cell_length_a     7.8999 
_cell_length_b     8.0190 
_cell_length_c    21.1114 
_cell_angle_alpha  90.000 
_cell_angle_beta   94.285 
_cell_angle_gamma  90.000 
 
_shelx_F_squared_multiplier     1.000 
 
loop_ 
 _refln_index_h 
 _refln_index_k 
 _refln_index_l 
 _refln_F_squared_calc 
 _refln_F_squared_meas 
 _refln_F_squared_sigma 
 _refln_observed_status 
   1   0   0       41.50       40.83      4.36 o 
   2   0   0     6301.99     6447.18     87.83 o 
   3   0   0      734.49      789.98     17.60 o 
   4   0   0     6432.73     6957.14    100.46 o 
   5   0   0       37.63       35.51      6.47 o 
   6   0   0       60.80       59.15      9.01 o 
   7   0   0      127.62      117.83     12.75 o 
   8   0   0        1.92       -1.00      7.00 o 
   9   0   0        3.62       11.47     10.94 o 
   1   1   0      297.88      269.52     10.78 o 
   2   1   0     1532.52     1535.47     18.34 o 
   3   1   0     2568.29     2528.78     29.32 o 
   4   1   0      490.69      458.27     10.31 o 
   5   1   0        2.80       -0.82      2.80 o 
   6   1   0       87.94       99.52      7.63 o 
   7   1   0       47.09       27.19      5.68 o 
   8   1   0        0.74       -2.07      5.71 o 
   9   1   0        3.27       -0.93      6.81 o 
   0   2   0      233.99      209.76     11.53 o 
   1   2   0     4599.13     4685.83    109.28 o 
   2   2   0     2366.51     2372.76     31.42 o 
   3   2   0      299.93      324.16      9.02 o 
   4   2   0      522.31      490.64     12.63 o 
   5   2   0        6.10       10.78      3.95 o 
   6   2   0        1.19        0.67      4.07 o 
   7   2   0       29.82       20.46      6.47 o 
   8   2   0       15.07       13.84      8.55 o 
   9   2   0        6.07       -3.05      6.60 o 
   1   3   0      273.40      284.36     11.29 o 
   2   3   0        4.43        2.79      2.44 o 
   3   3   0      136.28      120.84      6.00 o 
   4   3   0      184.85      177.68      7.78 o 
   5   3   0        1.67        0.54      3.71 o 
   6   3   0      150.12      151.90     15.71 o 
   7   3   0       12.05        9.49      5.95 o 
   8   3   0      112.47       95.24     11.05 o 
   0   4   0       13.26       17.01      7.56 o 
   1   4   0      510.52      451.95     16.63 o 
   2   4   0        5.76        3.57      2.93 o 
   3   4   0      163.52      146.43      7.96 o 
   4   4   0       32.52       35.68      6.93 o 
   5   4   0       72.77       76.52      8.06 o 
   6   4   0      283.40      276.81     18.80 o 
   7   4   0        0.35       -0.63      5.41 o 
   8   4   0       29.16       18.70      9.01 o 
   1   5   0        6.52        1.28      5.85 o 
   2   5   0      255.86      240.45     19.32 o 
   3   5   0        0.23        3.16      3.67 o 
   4   5   0       16.76       11.28      6.49 o 
   5   5   0       59.91       51.24     23.63 o 
   6   5   0       49.13       46.93     10.45 o 
   7   5   0       82.55       78.73     16.55 o 
   0   6   0      304.76      311.49     24.74 o 
   1   6   0      304.55      285.06     22.47 o 
   2   6   0      193.91      201.62     22.21 o 
   3   6   0       17.64        4.98      6.80 o 
   4   6   0      160.11      162.23     14.76 o 
   5   6   0      165.53      190.26     17.32 o 
   6   6   0      142.91      185.55     24.59 o 
   7   6   0      115.33      129.33     21.38 o 
   1   7   0       57.19       33.03     21.54 o 
   2   7   0       11.32        1.39      7.03 o 
   3   7   0       45.24       38.50     10.19 o 
   4   7   0      491.60      498.22     75.03 o 
   5   7   0       67.85       51.66     11.74 o 
   6   7   0       52.32       57.11     13.15 o 
   0   8   0      268.18      315.09     30.93 o 
   1   8   0        6.25        0.40     10.01 o 
   2   8   0        6.88        5.43     11.22 o 
   3   8   0      112.33      104.67     16.54 o 
   4   8   0       13.54       13.91      9.75 o 
   5   8   0        0.99       -8.87      8.29 o 
   1   9   0        2.38       -6.08     14.80 o 
   2   9   0        0.02       -1.56     13.74 o 
   3   9   0       34.61       37.35     12.98 o 
  -9   1   1        0.62        3.25      6.42 o 
  -8   1   1       47.15       34.69      7.20 o 
  -7   1   1       65.48       54.87      7.22 o 
  -6   1   1       24.99       21.58      4.48 o 
  -5   1   1      863.47      911.22     16.81 o 
  -4   1   1       37.04       32.87      5.20 o 
  -3   1   1        5.49        8.74      2.40 o 
  -2   1   1        3.79       13.07      3.51 o 
  -1   1   1      833.87      790.37     23.83 o 
   0   1   1       23.62       21.37      3.41 o 
   1   1   1      108.51      101.37      3.34 o 
   2   1   1     4574.07     4584.61     53.89 o 
   3   1   1     1532.21     1532.84     20.19 o 
   4   1   1     3542.36     3844.52     73.46 o 
   5   1   1      225.36      205.01      6.13 o 
   6   1   1        0.13       -4.26      3.02 o 
   7   1   1       80.84       88.66      9.11 o 
   8   1   1      188.49      181.44     19.18 o 
   9   1   1       17.17       26.51      8.56 o 
  -9   2   1        1.66       -3.83      6.15 o 
  -8   2   1        7.42        1.06      5.39 o 
  -7   2   1       13.07        8.14      5.43 o 
  -6   2   1       35.18       35.80      7.29 o 
  -5   2   1       46.80       45.78      6.67 o 
  -4   2   1      818.93      891.62     15.67 o 
  -3   2   1      353.03      380.88      8.63 o 
  -2   2   1       24.20       40.49      3.77 o 
  -1   2   1     2868.38     2927.34    111.31 o 
   0   2   1     6256.61     6037.08     72.44 o 
   1   2   1    11752.11    11894.04    129.38 o 
   2   2   1      113.90       92.93      3.68 o 
   3   2   1      265.97      237.75      6.27 o 
   4   2   1       63.79       68.88      6.83 o 
   5   2   1      104.44      125.58     10.58 o 
   6   2   1       21.77       17.70      5.53 o 
   7   2   1       17.42        6.61      5.41 o 
   8   2   1        6.17        4.03      6.09 o 
   9   2   1       18.49       11.54      7.39 o 
  -8   3   1        9.14        5.20      6.78 o 
  -7   3   1       53.99       39.80      7.61 o 
  -6   3   1       23.42       23.54      6.83 o 
  -5   3   1       76.87       93.48      8.37 o 
  -4   3   1      212.15      183.45      7.96 o 
  -3   3   1      324.52      319.75     10.87 o 
  -2   3   1       51.62       40.92      5.67 o 
  -1   3   1      595.33      572.18     23.54 o 
   0   3   1     1033.75      953.64     40.77 o 
   1   3   1       12.77        8.79      3.11 o 
   2   3   1       31.46       35.05      5.23 o 
   3   3   1      107.83       95.69      6.85 o 
   4   3   1      126.22      116.12      6.62 o 
   5   3   1       39.35       50.21      6.40 o 
   6   3   1       81.92      108.02      9.83 o 
   7   3   1       23.74       21.00      6.78 o 
   8   3   1      172.82      204.08     24.49 o 
  -8   4   1        1.28       -7.99      7.28 o 
  -7   4   1      328.90      319.53     15.20 o 
  -6   4   1        7.25       12.13      5.67 o 
  -5   4   1      141.42      145.87     11.56 o 
  -4   4   1       65.27       66.05      6.95 o 
  -3   4   1        9.37        8.10      3.87 o 
  -2   4   1      344.83      338.41     21.62 o 
  -1   4   1       12.10       13.07      4.83 o 
   0   4   1      186.43      178.50     10.28 o 
   1   4   1      550.88      534.51     18.24 o 
   2   4   1      348.02      364.89     10.05 o 
   3   4   1      139.75      150.74      7.65 o 
   4   4   1      461.03      436.18     14.29 o 
   5   4   1        0.79        1.32      4.36 o 
   6   4   1       32.75       22.33      6.23 o 
   7   4   1       10.44        1.12      6.91 o 
   8   4   1       11.26       14.39      9.07 o 
  -8   5   1       22.20       26.90     10.18 o 
  -7   5   1      117.82      129.83     16.12 o 
  -6   5   1      270.51      247.10     24.81 o 
  -5   5   1      148.28      178.04     25.03 o 
  -4   5   1      155.24      162.49      9.78 o 
  -3   5   1       99.82      110.91      7.65 o 
  -2   5   1      227.29      238.29     13.37 o 
  -1   5   1      301.67      317.16     15.38 o 
   0   5   1       17.32       20.36      6.69 o 
   1   5   1       15.01       25.22      8.37 o 
   2   5   1      207.26      173.68      7.45 o 
   3   5   1        1.87        1.41      4.45 o 
   4   5   1       19.51       28.34     12.12 o 
   5   5   1      316.65      328.24     56.28 o 
   6   5   1       42.40       31.09     14.89 o 
   7   5   1       16.61        7.57      7.37 o 
  -7   6   1       11.28        9.60      8.87 o 
  -6   6   1       14.04       16.58      8.91 o 
  -5   6   1       17.38        9.04     11.40 o 
  -4   6   1       61.13       75.79     12.07 o 
  -3   6   1       40.30       39.96     12.88 o 
  -2   6   1        0.07       -1.60      7.27 o 
  -1   6   1       41.06       28.96     12.12 o 
   0   6   1      189.28      234.23     15.16 o 
   1   6   1      217.40      229.67     14.52 o 
   2   6   1      161.96      180.04     13.11 o 
   3   6   1       11.62        8.46      6.62 o 
   4   6   1      401.91      449.92     71.21 o 
   5   6   1       23.87       28.27      8.98 o 
   6   6   1       36.17       22.53      9.56 o 
   7   6   1       10.48        0.33      8.96 o 
  -6   7   1        5.03       12.34      9.68 o 
  -5   7   1       24.31       21.44     18.25 o 
  -4   7   1        0.35       -0.30      7.43 o 
  -3   7   1        0.11       -3.94      6.08 o 
  -2   7   1        4.89       -1.88      6.77 o 
  -1   7   1      262.15      288.31     19.40 o 
   0   7   1       61.78       71.51     13.45 o 
   1   7   1        6.16        0.67      8.38 o 
   2   7   1       44.80       32.91     15.32 o 
   3   7   1        4.35        3.12      7.83 o 
   4   7   1      246.51      270.74     29.62 o 
   5   7   1        0.00       -5.75      7.04 o 
   6   7   1        7.70        5.71     11.15 o 
  -5   8   1        2.49       -0.66      9.15 o 
  -4   8   1        1.34       -9.03      8.27 o 
  -3   8   1        5.99        6.51      9.18 o 
  -2   8   1       11.94       36.16     19.63 o 
  -1   8   1        0.01       -3.16      8.43 o 
   0   8   1       18.59       24.97     14.28 o 
   1   8   1        6.32        4.25     10.89 o 
   2   8   1        2.26        2.16      8.28 o 
   3   8   1        3.70       -1.70      7.59 o 
   4   8   1      128.54      179.68     40.29 o 
   5   8   1        3.02       -6.48     15.14 o 
  -3   9   1       45.31       63.52     20.78 o 
  -2   9   1        0.23       -1.19     18.26 o 
  -1   9   1        0.39       -8.26     11.53 o 
   0   9   1        0.29       -8.59     11.85 o 
   1   9   1        0.19        1.15     12.83 o 
   2   9   1        1.72        1.21     14.00 o 
   3   9   1        2.25      -12.27      8.18 o 
  -9   0   2        1.59        0.42      8.66 o 
  -8   0   2      287.04      245.61     15.32 o 
  -7   0   2        8.88        3.59      6.52 o 
  -6   0   2       18.25       11.43      5.33 o 
  -5   0   2     1115.44     1036.20     25.32 o 
  -4   0   2      156.47      162.64      8.46 o 
  -3   0   2     6682.71     6835.35     95.53 o 
  -2   0   2       11.72       20.29      2.99 o 
  -1   0   2     6458.92     6175.09    108.00 o 
   1   0   2      103.98      112.14      5.31 o 
   2   0   2     3622.35     3760.07     58.14 o 
   3   0   2      220.06      271.75     18.10 o 
   4   0   2      465.21      443.71      9.11 o 
   5   0   2       28.12       12.82      5.40 o 
   6   0   2        0.85       -4.33      4.89 o 
   7   0   2        4.70       -3.21      6.66 o 
   8   0   2      168.04      132.72     20.39 o 
   9   0   2       82.39       52.10     15.89 o 
  -9   1   2        0.40        0.66      5.54 o 
  -8   1   2      338.38      302.34     12.07 o 
  -7   1   2      141.28      148.02     13.37 o 
  -6   1   2       20.44       16.55      4.40 o 
  -5   1   2      228.46      251.81      8.30 o 
  -4   1   2      729.09      807.69     14.22 o 
  -3   1   2        2.06       -1.42      1.46 o 
  -2   1   2      486.79      453.03      9.95 o 
  -1   1   2     1551.04     1446.02     32.20 o 
   0   1   2      217.80      191.32      6.45 o 
   1   1   2     1702.76     1724.26     27.71 o 
   2   1   2      498.48      458.05      8.23 o 
   3   1   2       39.74       40.21      2.87 o 
   4   1   2      973.01     1036.76     15.64 o 
   5   1   2      170.02      184.21      6.06 o 
   6   1   2       70.65       82.46      8.32 o 
   7   1   2       53.29       50.51      8.33 o 
   8   1   2       46.14       56.02      9.09 o 
   9   1   2       33.72       39.98     10.59 o 
  -9   2   2        4.62       -4.14      7.92 o 
  -8   2   2       23.08       17.64      6.90 o 
  -7   2   2       23.41       10.76      9.47 o 
  -6   2   2        9.86        7.09      3.89 o 
  -5   2   2        1.61       -0.23      3.04 o 
  -4   2   2       22.54       25.68      3.82 o 
  -3   2   2     2866.83     3050.96     40.22 o 
  -2   2   2      946.59      894.49     19.97 o 
  -1   2   2     1995.41     1980.32     36.68 o 
   0   2   2     1232.65     1238.06     22.67 o 
   1   2   2    14926.14    15219.53    207.86 o 
   2   2   2      173.19      159.83      4.76 o 
   3   2   2      305.95      278.04      6.93 o 
   4   2   2        9.91        7.86      2.80 o 
   5   2   2       91.67      104.74      8.55 o 
   6   2   2       68.32       76.96      8.58 o 
   7   2   2      122.43      120.72     13.89 o 
   8   2   2       20.87       18.77      7.54 o 
   9   2   2       22.82       21.43      7.95 o 
  -8   3   2       11.91       10.36      6.69 o 
  -7   3   2       38.71       43.70      7.71 o 
  -6   3   2        7.69        3.55      4.56 o 
  -5   3   2      266.97      266.91     10.59 o 
  -4   3   2      146.81      142.09      7.06 o 
  -3   3   2     1109.33     1154.95     28.22 o 
  -2   3   2       44.52       47.87      6.43 o 
  -1   3   2       38.99       40.33      7.85 o 
   0   3   2     1255.04     1296.14     22.90 o 
   1   3   2      886.40      859.38     17.50 o 
   2   3   2      963.78      959.14     15.85 o 
   3   3   2      493.94      469.08     14.61 o 
   4   3   2        7.98        7.52      3.67 o 
   5   3   2      680.53      654.82     16.82 o 
   6   3   2      441.03      450.76     14.95 o 
   7   3   2        9.24       12.55      5.93 o 
   8   3   2        0.29        4.59      6.08 o 
  -8   4   2       41.75       34.90      8.64 o 
  -7   4   2        0.86       -5.54      5.21 o 
  -6   4   2       34.48       50.96      7.66 o 
  -5   4   2      128.72      141.20     15.75 o 
  -4   4   2        0.30       -2.04      3.29 o 
  -3   4   2       19.97       20.93      4.44 o 
  -2   4   2        5.79        1.64      3.78 o 
  -1   4   2        4.83        1.13      3.59 o 
   0   4   2       16.12        6.79      4.70 o 
   1   4   2       35.73       31.83      5.43 o 
   2   4   2     1039.62     1031.19     25.99 o 
   3   4   2        0.28       -1.98      2.84 o 
   4   4   2       44.93       56.82      6.76 o 
   5   4   2       14.47       20.81      5.59 o 
   6   4   2       96.71       93.35     14.58 o 
   7   4   2        0.64       -4.63      5.97 o 
   8   4   2        6.58        2.23      8.22 o 
  -8   5   2       69.27       56.25     12.69 o 
  -7   5   2       53.13       42.22     10.35 o 
  -6   5   2        1.22       -2.42      7.11 o 
  -5   5   2        1.05        0.76      4.58 o 
  -4   5   2        3.64       -1.22      4.37 o 
  -3   5   2       36.72       46.14      6.10 o 
  -2   5   2        3.32        0.04      4.79 o 
  -1   5   2      214.92      195.75     26.16 o 
   0   5   2       40.70       42.85      8.39 o 
   1   5   2     1000.47     1017.39     29.22 o 
   2   5   2      420.70      430.30     18.06 o 
   3   5   2      253.53      251.88     14.00 o 
   4   5   2        9.21        5.59      6.17 o 
   5   5   2      810.36      826.80     57.64 o 
   6   5   2        1.44        3.57      7.97 o 
   7   5   2        7.88       -3.88      6.51 o 
  -7   6   2       19.26       18.68     10.21 o 
  -6   6   2      301.19      300.55     49.14 o 
  -5   6   2      134.40      148.06     24.22 o 
  -4   6   2        0.54       -0.91      5.67 o 
  -3   6   2      234.91      241.76     14.96 o 
  -2   6   2       42.90       45.26     12.29 o 
  -1   6   2       57.07       88.79     24.52 o 
   0   6   2        0.09       -1.84      6.09 o 
   1   6   2       82.23       84.04     15.59 o 
   2   6   2       25.15       13.27      7.12 o 
   3   6   2       67.77       83.93     11.95 o 
   4   6   2      354.88      337.78     62.20 o 
   5   6   2       13.47       14.45      8.29 o 
   6   6   2       17.57        3.51     12.16 o 
   7   6   2        0.01       -4.50      8.20 o 
  -6   7   2        0.00       -2.64      8.21 o 
  -5   7   2      233.54      212.47     33.43 o 
  -4   7   2      123.17      151.17     17.43 o 
  -3   7   2       14.33       12.84      8.08 o 
  -2   7   2      255.38      249.10     16.67 o 
  -1   7   2       51.70       55.23     16.31 o 
   0   7   2       34.63       20.23      9.25 o 
   1   7   2      157.87      212.55     67.71 o 
   2   7   2        4.32       -2.41      6.64 o 
   3   7   2        0.82       -6.55      6.33 o 
   4   7   2       56.04       61.99     16.34 o 
   5   7   2       12.59        5.11      8.89 o 
   6   7   2       34.04       25.59     13.74 o 
  -5   8   2        9.05       -5.98      9.15 o 
  -4   8   2       76.06       96.44     15.75 o 
  -3   8   2        0.62       -3.09      8.28 o 
  -2   8   2        0.84       -7.23     12.09 o 
  -1   8   2       38.13       53.85     14.17 o 
   0   8   2        1.74      -11.98      8.57 o 
   1   8   2        3.15       -5.01     10.36 o 
   2   8   2        0.89       -4.46      7.90 o 
   3   8   2       27.47       21.30     10.15 o 
   4   8   2        2.51       -0.13      8.54 o 
   5   8   2       17.38       21.53     10.43 o 
  -3   9   2       11.96        7.06     13.92 o 
  -2   9   2       14.30       35.39     28.77 o 
  -1   9   2       29.04       49.39     28.60 o 
   0   9   2        5.21       10.52     12.69 o 
   1   9   2       19.11       13.64     15.05 o 
   2   9   2       15.95       19.82     15.58 o 
  -9   1   3        3.78       -0.01      5.60 o 
  -8   1   3       47.78       57.47      7.90 o 
  -7   1   3      179.10      194.78     16.38 o 
  -6   1   3       12.51        3.90      5.06 o 
  -5   1   3       51.37       61.96      5.57 o 
  -4   1   3     1492.55     1640.56     22.67 o 
  -3   1   3      979.16     1004.57     15.56 o 
  -2   1   3      308.06      294.16      7.44 o 
  -1   1   3      960.26      960.48     18.32 o 
   0   1   3     1369.47     1238.26     29.17 o 
   1   1   3     2378.33     2399.81     53.98 o 
   2   1   3     2004.59     2121.30     23.49 o 
   3   1   3     1069.24     1100.55     14.28 o 
   4   1   3        9.54        8.10      2.14 o 
   5   1   3       89.07       96.93     10.17 o 
   6   1   3       94.31      116.83     15.42 o 
   7   1   3       99.65       94.99     10.02 o 
   8   1   3        3.27       -2.40      5.98 o 
   9   1   3        6.48       -2.46      6.90 o 
  -9   2   3        3.76       -1.04      6.44 o 
  -8   2   3        1.49       -7.37      4.92 o 
  -7   2   3      183.76      168.94     13.99 o 
  -6   2   3       38.74       38.24      6.39 o 
  -5   2   3       48.88       51.79      5.61 o 
  -4   2   3       68.12       72.27      3.58 o 
  -3   2   3      338.57      334.18      6.51 o 
  -2   2   3     1852.54     1865.52     35.35 o 
  -1   2   3      396.01      340.01      6.90 o 
   0   2   3    18633.50    17708.74    322.36 o 
   1   2   3     4164.17     4158.45     52.21 o 
   2   2   3      297.46      329.40      6.94 o 
   3   2   3      225.81      241.43      6.50 o 
   4   2   3      119.17      120.81      5.21 o 
   5   2   3        2.22       -1.87      3.55 o 
   6   2   3       30.67       27.34      6.37 o 
   7   2   3      155.88      167.76     28.31 o 
   8   2   3        5.16       -1.43      6.45 o 
   9   2   3       15.56        3.46      7.19 o 
  -8   3   3       34.16       31.68      8.08 o 
  -7   3   3      177.60      170.87     12.25 o 
  -6   3   3      200.06      180.14      9.62 o 
  -5   3   3      100.82      121.13      8.05 o 
  -4   3   3      155.54      152.02      6.44 o 
  -3   3   3      768.60      807.07     21.51 o 
  -2   3   3        0.02       -1.60      2.59 o 
  -1   3   3      441.31      406.35     11.39 o 
   0   3   3     1113.54     1031.57     30.08 o 
   1   3   3     3103.65     3196.47     44.74 o 
   2   3   3      584.39      644.63     11.28 o 
   3   3   3       32.41       38.93      6.40 o 
   4   3   3      138.40      128.60      8.78 o 
   5   3   3       76.50       87.66      8.27 o 
   6   3   3      463.95      406.95     18.89 o 
   7   3   3       27.95       23.68      6.77 o 
   8   3   3       30.37       25.33      9.32 o 
  -8   4   3       20.55       10.54      7.17 o 
  -7   4   3       68.07      102.79     10.92 o 
  -6   4   3        3.42       -1.49      4.60 o 
  -5   4   3       19.11       11.45      4.76 o 
  -4   4   3       13.03        8.64      4.21 o 
  -3   4   3      108.39      114.27     11.23 o 
  -2   4   3       91.30      122.27      7.87 o 
  -1   4   3       77.49       79.88      7.48 o 
   0   4   3      238.96      227.95      9.62 o 
   1   4   3       78.73       91.57      6.85 o 
   2   4   3      127.71      121.76      5.05 o 
   3   4   3       21.59       13.83      3.66 o 
   4   4   3        3.78        1.93      4.22 o 
   5   4   3      527.65      499.62     55.01 o 
   6   4   3      175.64      184.88     35.46 o 
   7   4   3        8.96        0.13      6.82 o 
   8   4   3        0.68       -3.90      7.77 o 
  -7   5   3       44.62       31.02     13.33 o 
  -6   5   3      243.54      252.30     20.26 o 
  -5   5   3       23.56       29.98      6.61 o 
  -4   5   3      198.61      208.60      9.93 o 
  -3   5   3      310.87      319.90     11.54 o 
  -2   5   3        8.63        4.73      4.81 o 
  -1   5   3       55.02       45.43     17.74 o 
   0   5   3       19.20       26.16      7.27 o 
   1   5   3     1587.90     1583.55     67.64 o 
   2   5   3        4.24        3.61      4.80 o 
   3   5   3       14.64        6.40      6.44 o 
   4   5   3       13.55       18.88      7.18 o 
   5   5   3      807.86      765.56    131.40 o 
   6   5   3       22.29       24.95      8.85 o 
   7   5   3        0.02       -2.70      7.63 o 
  -7   6   3       11.88        8.56      9.06 o 
  -6   6   3        2.36        4.70      7.46 o 
  -5   6   3        0.24        6.93     10.87 o 
  -4   6   3       40.27       34.86      9.22 o 
  -3   6   3       54.10       61.81      8.07 o 
  -2   6   3       19.82       22.06     10.21 o 
  -1   6   3      151.89      176.22     13.37 o 
   0   6   3       70.27       75.49     11.74 o 
   1   6   3       13.72       11.11      6.90 o 
   2   6   3        0.25        1.27      5.53 o 
   3   6   3       12.01       11.96      8.56 o 
   4   6   3       37.97       38.72     10.02 o 
   5   6   3        0.47        0.22      7.41 o 
   6   6   3        0.12       -1.22      7.07 o 
   7   6   3       24.91       24.94     10.58 o 
  -6   7   3        2.10       -4.38      8.39 o 
  -5   7   3      129.51      222.69     33.71 o 
  -4   7   3        9.12        1.62      7.82 o 
  -3   7   3       16.43       -0.70      6.72 o 
  -2   7   3       24.10       24.38      9.31 o 
  -1   7   3       24.26       16.49      9.10 o 
   0   7   3       35.20       36.93     16.00 o 
   1   7   3       10.46        2.73     11.05 o 
   2   7   3        0.24       -3.94      5.91 o 
   3   7   3        7.70       -1.69      6.63 o 
   4   7   3        1.77        4.61      7.59 o 
   5   7   3        1.23        0.32      7.77 o 
   6   7   3        0.10        0.52      8.18 o 
  -5   8   3       33.37       33.20     11.83 o 
  -4   8   3       26.21       23.34     10.47 o 
  -3   8   3       78.30       88.16     15.01 o 
  -2   8   3        1.61       15.07     12.55 o 
  -1   8   3        1.37       -6.34      9.16 o 
   0   8   3       24.63       54.37     14.83 o 
   1   8   3        5.50       16.25     12.38 o 
   2   8   3        0.29        6.27      8.69 o 
   3   8   3       70.14       77.87     14.01 o 
   4   8   3       15.76        5.69      8.84 o 
  -2   9   3        0.05       -7.12     12.67 o 
  -1   9   3       18.89       10.57     12.46 o 
   0   9   3        1.33        1.84     12.11 o 
   1   9   3        5.24        4.37     14.96 o 
   2   9   3       11.25        0.67     14.20 o 
  -9   0   4        0.49        7.47      8.22 o 
  -8   0   4       77.87       70.46     14.80 o 
  -7   0   4      141.71      136.27     13.61 o 
  -6   0   4       67.76       66.39     13.00 o 
  -5   0   4      170.87      167.56      9.61 o 
  -4   0   4      745.04      778.21     21.22 o 
  -3   0   4        0.21        7.29      2.21 o 
  -2   0   4      369.91      389.16      8.19 o 
  -1   0   4    30728.05    22922.30    419.44 o 
   0   0   4       78.86       73.14      4.27 o 
   1   0   4       42.21       33.36      5.60 o 
   2   0   4     1244.04     1302.82     21.94 o 
   3   0   4     2431.68     2646.88     43.34 o 
   4   0   4      158.65      159.63      6.41 o 
   5   0   4      113.70      104.49     11.30 o 
   6   0   4        0.50       -5.17      6.24 o 
   7   0   4       81.29       67.20     14.90 o 
   8   0   4        2.79        0.93      9.45 o 
   9   0   4       35.81       27.53     14.06 o 
  -9   1   4        0.35       -1.70      5.45 o 
  -8   1   4       36.10       21.07      6.34 o 
  -7   1   4        4.88        6.10      4.62 o 
  -6   1   4        4.98        0.86      3.46 o 
  -5   1   4       19.86       14.50      3.57 o 
  -4   1   4      586.28      660.62     16.57 o 
  -3   1   4      417.61      405.12      6.13 o 
  -2   1   4      379.43      383.95      7.78 o 
  -1   1   4      787.71      728.34     16.62 o 
   0   1   4     1609.00     1583.61     26.02 o 
   1   1   4     8697.21     8744.80    115.26 o 
   2   1   4      449.83      464.60      7.83 o 
   3   1   4        0.01       -2.09      1.39 o 
   4   1   4     1042.44     1125.31     20.53 o 
   5   1   4      324.48      351.30      9.86 o 
   6   1   4      400.59      410.77     17.12 o 
   7   1   4        4.03        1.06      6.13 o 
   8   1   4        0.22       -5.74      5.98 o 
   9   1   4       41.33       29.55      9.44 o 
  -9   2   4        1.99        0.19      5.70 o 
  -8   2   4        1.77       -3.06      5.02 o 
  -7   2   4      280.87      269.79     10.67 o 
  -6   2   4      227.23      188.90      8.40 o 
  -5   2   4        8.35        5.52      3.34 o 
  -4   2   4       47.30       61.71      4.09 o 
  -3   2   4     1126.33     1111.04     19.15 o 
  -2   2   4       88.43       89.00      3.45 o 
  -1   2   4      399.81      368.61     10.59 o 
   0   2   4    27120.30    26252.64    827.68 o 
   1   2   4    11262.65    11347.57    130.31 o 
   2   2   4       52.64       53.80      3.48 o 
   3   2   4      675.94      641.97     11.39 o 
   4   2   4      306.43      303.13      8.47 o 
   5   2   4       54.34       61.52      5.51 o 
   6   2   4      356.85      339.58     13.02 o 
   7   2   4       17.91        6.88      6.78 o 
   8   2   4        1.06       -4.04      6.93 o 
  -8   3   4        0.89       -6.26      5.44 o 
  -7   3   4       67.26       88.83     11.84 o 
  -6   3   4      177.87      186.46      9.56 o 
  -5   3   4      618.57      628.92     14.41 o 
  -4   3   4       23.84       28.71      3.29 o 
  -3   3   4     3914.39     4162.29     50.46 o 
  -2   3   4        2.08       -3.73      2.49 o 
  -1   3   4      394.06      368.56     10.69 o 
   0   3   4      765.77      734.33     32.68 o 
   1   3   4     1350.43     1366.72     31.10 o 
   2   3   4      773.86      849.94     13.37 o 
   3   3   4        9.36        4.40      2.73 o 
   4   3   4       12.34       12.52      3.60 o 
   5   3   4      114.00      127.06      8.51 o 
   6   3   4      134.63      141.66     18.22 o 
   7   3   4       32.52       25.78      8.77 o 
   8   3   4        1.50       -4.11      6.82 o 
  -8   4   4        2.04       -0.91      6.56 o 
  -7   4   4      578.32      538.96     33.03 o 
  -6   4   4        1.31        4.99      5.01 o 
  -5   4   4       44.81       41.22      6.41 o 
  -4   4   4       18.16       14.08      4.57 o 
  -3   4   4      199.53      200.37      8.19 o 
  -2   4   4     1394.32     1406.42     27.30 o 
  -1   4   4       91.81       87.61     12.73 o 
   0   4   4      241.16      229.13     12.32 o 
   1   4   4     2937.96     2962.27     85.35 o 
   2   4   4       14.29        6.70      4.14 o 
   3   4   4      120.38      112.03     10.55 o 
   4   4   4      262.48      252.44     10.50 o 
   5   4   4      209.11      188.53     30.00 o 
   6   4   4        2.36       -4.51      7.73 o 
   7   4   4        0.00        0.17      6.52 o 
   8   4   4        6.60        7.28      8.96 o 
  -7   5   4       33.60       38.77      8.74 o 
  -6   5   4       30.63       31.05      7.40 o 
  -5   5   4       53.81       67.95      8.35 o 
  -4   5   4       27.24       37.14      7.14 o 
  -3   5   4      212.39      203.63     14.93 o 
  -2   5   4       12.85        6.11      5.24 o 
  -1   5   4        0.46       -2.79      4.20 o 
   0   5   4      269.75      264.00     11.72 o 
   1   5   4      119.46      137.62      9.32 o 
   2   5   4      142.81      144.68      9.40 o 
   3   5   4       38.81       39.01      6.98 o 
   4   5   4      298.78      253.34     20.98 o 
   5   5   4       49.92       51.90     13.22 o 
   6   5   4       14.72       13.83      7.97 o 
   7   5   4        0.39       -9.91      7.39 o 
  -7   6   4       16.56       10.78      9.68 o 
  -6   6   4      165.85      181.51     29.75 o 
  -5   6   4       10.66       10.12      9.62 o 
  -4   6   4       20.49       19.19      6.34 o 
  -3   6   4        0.10       -7.31      4.87 o 
  -2   6   4      107.30      119.38     13.67 o 
  -1   6   4       27.82       39.03      9.53 o 
   0   6   4       69.04       72.45     18.12 o 
   1   6   4        0.31       -4.83      5.43 o 
   2   6   4        4.25       -2.49      8.37 o 
   3   6   4        3.63        2.09      5.96 o 
   4   6   4      197.64      185.90     28.89 o 
   5   6   4        9.94        9.75     12.51 o 
   6   6   4       27.30       25.35     10.12 o 
   7   6   4        6.90        3.93      9.33 o 
  -6   7   4        6.64       -1.53      8.69 o 
  -5   7   4       99.10      117.62     16.09 o 
  -4   7   4       37.74       37.43     10.64 o 
  -3   7   4       42.10       64.25     12.30 o 
  -2   7   4       25.85       17.60     12.34 o 
  -1   7   4        0.79       -6.42      7.20 o 
   0   7   4        0.72       -1.39      6.93 o 
   1   7   4        4.49       -5.68      6.23 o 
   2   7   4        3.22       -1.69      6.43 o 
   3   7   4       13.70       15.32      8.71 o 
   4   7   4       39.19       19.83     14.38 o 
   5   7   4       10.85       -5.11      8.15 o 
   6   7   4        5.27        9.55      9.52 o 
  -5   8   4       32.66       31.14     12.24 o 
  -4   8   4        0.20       -1.50      8.55 o 
  -3   8   4       16.28        4.71      9.40 o 
  -2   8   4       31.56       41.82     27.58 o 
  -1   8   4       23.80       24.65     11.96 o 
   0   8   4       47.90       46.75     17.22 o 
   1   8   4       77.04      118.81     23.98 o 
   2   8   4       24.00       35.53     11.72 o 
   3   8   4        0.05       -2.00      8.33 o 
   4   8   4       38.89       37.19     26.63 o 
  -2   9   4        1.65       -3.36     12.41 o 
  -1   9   4       88.31      130.57     21.70 o 
   0   9   4      150.85      301.91     30.08 o 
   1   9   4        0.23       -5.09     12.64 o 
   2   9   4       22.02        6.58     14.71 o 
  -9   1   5        7.13        7.08      6.27 o 
  -8   1   5        0.44       -5.74      4.58 o 
  -7   1   5       15.88       -0.13      4.22 o 
  -6   1   5       81.13       73.93      8.13 o 
  -5   1   5      177.69      182.54      7.10 o 
  -4   1   5        0.01        0.25      1.57 o 
  -3   1   5     1401.80     1430.12     15.53 o 
  -2   1   5      100.48       88.21      2.72 o 
  -1   1   5       63.69       60.97      2.51 o 
   0   1   5      317.73      311.55      6.99 o 
   1   1   5     5852.66     6005.37     59.53 o 
   2   1   5      161.61      165.03      4.54 o 
   3   1   5      176.59      206.06      5.42 o 
   4   1   5      566.75      568.38     12.24 o 
   5   1   5       58.83       63.60      5.92 o 
   6   1   5      273.45      288.96     26.50 o 
   7   1   5        0.14       -4.40      5.63 o 
   8   1   5        0.17        3.97      6.57 o 
  -9   2   5        2.04       -2.99      5.99 o 
  -8   2   5        3.93       -1.82      5.27 o 
  -7   2   5      317.63      309.97     11.50 o 
  -6   2   5      296.39      302.40     10.37 o 
  -5   2   5        7.42        1.71      2.86 o 
  -4   2   5       14.57       19.95      3.45 o 
  -3   2   5        9.92        6.01      1.89 o 
  -2   2   5        2.61       -2.14      1.42 o 
  -1   2   5      938.13      929.03     12.07 o 
   0   2   5     8068.80     8215.34    206.95 o 
   1   2   5     1030.63     1093.09     34.55 o 
   2   2   5      934.15      889.68     16.60 o 
   3   2   5     2266.74     2239.07     50.78 o 
   4   2   5      824.28      808.60     17.70 o 
   5   2   5      655.45      656.74     15.69 o 
   6   2   5      201.48      194.36     12.73 o 
   7   2   5       98.87      100.34     12.95 o 
   8   2   5        0.43        2.04      7.11 o 
  -8   3   5       38.24       31.59      7.11 o 
  -7   3   5      207.38      213.73     10.35 o 
  -6   3   5      514.63      535.55     14.37 o 
  -5   3   5       13.65       11.69      4.06 o 
  -4   3   5        0.39       -1.93      2.00 o 
  -3   3   5       37.47       41.48      3.49 o 
  -2   3   5      229.64      222.34      6.92 o 
  -1   3   5     1218.35     1129.88     21.22 o 
   0   3   5       81.46       65.81      5.47 o 
   1   3   5     4681.14     4863.67    139.55 o 
   2   3   5      837.56      809.87     23.02 o 
   3   3   5      396.48      353.41     14.72 o 
   4   3   5      443.13      428.90     14.48 o 
   5   3   5     1311.75     1390.46     22.58 o 
   6   3   5       25.46       27.11      6.64 o 
   7   3   5       26.69       44.20     10.29 o 
   8   3   5       74.70       83.72     25.50 o 
  -8   4   5        5.75        3.68      6.41 o 
  -7   4   5       31.28       44.74      8.52 o 
  -6   4   5      127.01      156.45     12.01 o 
  -5   4   5      122.10      123.90     10.65 o 
  -4   4   5        1.95       -0.94      2.60 o 
  -3   4   5     2087.32     2215.95     37.72 o 
  -2   4   5      216.70      208.09      9.52 o 
  -1   4   5       51.22       56.08      8.56 o 
   0   4   5       78.92       85.66      8.05 o 
   1   4   5     1527.78     1432.18     29.57 o 
   2   4   5       11.41       18.10      4.65 o 
   3   4   5       88.54       77.25      9.23 o 
   4   4   5      478.42      431.89     32.48 o 
   5   4   5      193.78      226.39     25.21 o 
   6   4   5        3.69        0.09      7.44 o 
   7   4   5        7.10       -0.71      6.80 o 
   8   4   5        5.96       -3.62      7.36 o 
  -7   5   5       62.64       65.05     10.04 o 
  -6   5   5       32.26       42.90     12.32 o 
  -5   5   5       40.09       41.28     10.73 o 
  -4   5   5       61.61       68.54      8.03 o 
  -3   5   5        0.11       -3.44      4.05 o 
  -2   5   5       18.29       20.24      5.75 o 
  -1   5   5       10.35        0.57      4.64 o 
   0   5   5       87.11       85.89     16.87 o 
   1   5   5        7.77        4.19      4.83 o 
   2   5   5        9.73        3.25      4.48 o 
   3   5   5       35.48       34.33      6.46 o 
   4   5   5      141.63      153.88     12.25 o 
   5   5   5      382.24      362.92     40.90 o 
   6   5   5       24.20       16.00     13.93 o 
   7   5   5        1.52       -5.88      7.53 o 
  -7   6   5       43.95       42.33     11.84 o 
  -6   6   5        7.49        5.86      7.61 o 
  -5   6   5        3.89        0.68      7.13 o 
  -4   6   5        2.21       -5.89      5.09 o 
  -3   6   5       49.11       47.29     12.36 o 
  -2   6   5       17.98       12.02      6.92 o 
  -1   6   5        2.85        3.59      7.14 o 
   0   6   5       62.51       62.54      9.36 o 
   1   6   5        5.34       -3.14      5.18 o 
   2   6   5       19.92       19.53      9.86 o 
   3   6   5       87.30       92.72     20.15 o 
   4   6   5       46.23       42.15     23.30 o 
   5   6   5       11.40        1.81      6.81 o 
   6   6   5        0.32        0.38      8.00 o 
  -6   7   5        3.22        1.35      8.57 o 
  -5   7   5        0.01        3.64      8.22 o 
  -4   7   5        3.69       -1.36      7.44 o 
  -3   7   5        4.69        5.66      7.63 o 
  -2   7   5       29.52       44.11     20.79 o 
  -1   7   5       15.00       14.49      9.41 o 
   0   7   5        2.20        0.59      8.32 o 
   1   7   5       58.28       53.51     11.61 o 
   2   7   5        5.28       -0.19      6.71 o 
   3   7   5        1.93        0.63      6.92 o 
   4   7   5        2.35       -0.24      7.34 o 
   5   7   5        3.30       -2.57      7.69 o 
  -4   8   5        9.81       -1.12      8.78 o 
  -3   8   5        7.34       -7.34     10.18 o 
  -2   8   5        3.99        2.48     11.21 o 
  -1   8   5       14.30       15.84     10.56 o 
   0   8   5        1.60       -1.14      9.66 o 
   1   8   5       71.00      136.36     20.64 o 
   2   8   5        0.46       -4.45      7.61 o 
   3   8   5        1.82       -7.68      7.84 o 
   4   8   5        7.82       -3.82      8.02 o 
  -2   9   5        0.19        4.25     12.86 o 
  -1   9   5        0.80       -1.15     11.80 o 
   0   9   5       69.28      103.50     20.04 o 
   1   9   5        9.15        1.74     14.48 o 
   2   9   5        1.96        3.54     14.90 o 
  -9   0   6        7.95       10.95      8.74 o 
  -8   0   6       56.76       70.52     12.27 o 
  -7   0   6       82.79       68.08     10.63 o 
  -6   0   6       23.03       22.11      6.94 o 
  -5   0   6      333.86      318.97     18.29 o 
  -4   0   6        0.18       -0.86      4.11 o 
  -3   0   6       59.11       52.92      3.79 o 
  -2   0   6     4088.71     4373.41     87.33 o 
  -1   0   6     2815.47     2685.30     54.55 o 
   0   0   6      566.15      605.84     17.21 o 
   1   0   6      209.85      214.25      6.50 o 
   2   0   6       83.74       77.89      4.46 o 
   3   0   6      703.31      672.83     15.23 o 
   4   0   6        0.00       -2.72      2.31 o 
   5   0   6      282.40      305.70     19.15 o 
   6   0   6      543.54      506.24     27.61 o 
   7   0   6      631.80      595.18     32.36 o 
   8   0   6        1.51       -1.57      9.36 o 
  -9   1   6        0.47       -6.89      5.56 o 
  -8   1   6      148.20      156.21      9.83 o 
  -7   1   6       19.75       10.51      6.14 o 
  -6   1   6      588.95      573.95     22.52 o 
  -5   1   6      179.38      185.55      7.18 o 
  -4   1   6        5.52        1.68      1.66 o 
  -3   1   6      238.36      213.97      4.58 o 
  -2   1   6       56.75       57.97      3.86 o 
  -1   1   6      870.19      826.00     13.70 o 
   0   1   6     1313.52     1348.15     29.33 o 
   1   1   6     2753.81     2923.05     45.11 o 
   2   1   6     1922.27     2125.68     35.42 o 
   3   1   6      317.48      349.37      9.20 o 
   4   1   6      287.01      288.05      7.09 o 
   5   1   6       20.32       14.06      4.09 o 
   6   1   6      472.79      474.14     19.12 o 
   7   1   6       15.34       12.21      7.28 o 
   8   1   6        4.65        4.36      6.69 o 
  -9   2   6        0.33       -2.40      5.55 o 
  -8   2   6      172.02      175.40     16.75 o 
  -7   2   6        5.80        5.31      4.79 o 
  -6   2   6      204.59      206.20      9.14 o 
  -5   2   6      179.23      171.23      8.20 o 
  -4   2   6      655.21      668.72     16.15 o 
  -3   2   6     1417.37     1534.93     39.67 o 
  -2   2   6     2271.41     2350.45     58.52 o 
  -1   2   6      581.55      555.63     10.94 o 
   0   2   6      494.57      482.66      8.98 o 
   1   2   6      338.29      324.44     10.05 o 
   2   2   6     1443.02     1523.53     44.59 o 
   3   2   6      536.34      552.56     10.88 o 
   4   2   6       43.69       45.14      4.45 o 
   5   2   6        1.17        2.09      3.78 o 
   6   2   6      136.20      148.64     14.17 o 
   7   2   6        3.54        8.75      7.15 o 
   8   2   6       70.12       81.08     13.20 o 
  -8   3   6        4.49        1.55      5.56 o 
  -7   3   6       49.98       56.98      7.60 o 
  -6   3   6       75.67       82.64      7.86 o 
  -5   3   6       41.20       36.25      4.59 o 
  -4   3   6      178.26      198.80      6.10 o 
  -3   3   6       65.18       65.24      3.87 o 
  -2   3   6      518.76      577.22     10.44 o 
  -1   3   6      801.91      808.58     14.82 o 
   0   3   6       36.99       29.59      5.71 o 
   1   3   6     3076.79     3201.73    101.18 o 
   2   3   6      545.04      553.95     21.24 o 
   3   3   6        1.46        1.00      3.18 o 
   4   3   6      537.57      541.61     25.95 o 
   5   3   6      619.87      657.29     29.97 o 
   6   3   6       25.57       19.46      7.79 o 
   7   3   6       16.11       18.34      8.09 o 
   8   3   6        1.96       -7.72      6.86 o 
  -8   4   6       12.85       -1.26      6.65 o 
  -7   4   6      285.35      310.14     13.94 o 
  -6   4   6      216.34      179.17     10.15 o 
  -5   4   6      119.26      122.54      8.11 o 
  -4   4   6        7.14        5.99      2.92 o 
  -3   4   6      193.89      181.61      9.22 o 
  -2   4   6       55.85       53.76      6.86 o 
  -1   4   6       82.10       82.06      7.77 o 
   0   4   6      911.56      880.43     37.32 o 
   1   4   6     8510.27     8440.51    345.84 o 
   2   4   6      711.04      733.96     44.46 o 
   3   4   6      646.99      627.13     28.92 o 
   4   4   6        4.41        0.90      4.32 o 
   5   4   6      919.10      858.66     27.42 o 
   6   4   6        1.29        1.96      6.56 o 
   7   4   6      161.29      191.18     16.15 o 
   8   4   6        0.45        1.15      7.96 o 
  -7   5   6       32.49       36.58      8.64 o 
  -6   5   6      144.15      168.84     20.24 o 
  -5   5   6       45.98       46.02      7.70 o 
  -4   5   6       52.48       50.02      7.24 o 
  -3   5   6        1.33        1.04      4.94 o 
  -2   5   6      526.50      498.17     16.24 o 
  -1   5   6        0.30       -4.08      3.99 o 
   0   5   6       22.14       24.23      6.25 o 
   1   5   6      611.36      613.22     18.02 o 
   2   5   6      127.29      113.49     15.23 o 
   3   5   6       41.96       39.33     11.44 o 
   4   5   6       42.27       38.18      7.40 o 
   5   5   6       17.40       18.03     10.91 o 
   6   5   6        1.78       -3.10      6.40 o 
   7   5   6        0.55       -7.12      7.07 o 
  -7   6   6       70.13       86.79     16.66 o 
  -6   6   6       44.30       26.57      9.77 o 
  -5   6   6        0.17       -1.08      5.42 o 
  -4   6   6       16.76       15.90      7.47 o 
  -3   6   6      101.51      108.16     12.93 o 
  -2   6   6      165.37      173.69     25.90 o 
  -1   6   6        3.12       -0.29      5.31 o 
   0   6   6        1.21       -3.56      5.12 o 
   1   6   6       25.58       28.87      7.07 o 
   2   6   6      222.52      192.63     11.27 o 
   3   6   6       10.45       11.85      5.82 o 
   4   6   6       73.48       76.21     12.19 o 
   5   6   6      165.56      183.49     16.03 o 
   6   6   6        1.67       -9.57      6.95 o 
  -6   7   6        1.56       -2.97      8.21 o 
  -5   7   6       20.86       14.68      9.35 o 
  -4   7   6        5.48       -0.09      7.25 o 
  -3   7   6       10.25       11.35      8.18 o 
  -2   7   6        0.37       -2.99      7.60 o 
  -1   7   6       43.54       71.48     13.55 o 
   0   7   6       12.83       15.26      8.48 o 
   1   7   6       43.97       51.77     11.52 o 
   2   7   6        8.29       11.81      7.80 o 
   3   7   6       16.64       20.77     15.27 o 
   4   7   6        1.40       -1.44      8.39 o 
   5   7   6        6.56        1.00      8.64 o 
  -4   8   6        0.11       -3.01      8.97 o 
  -3   8   6       91.78      180.48    119.19 o 
  -2   8   6      102.03      131.42     38.72 o 
  -1   8   6        0.50      -11.94      7.96 o 
   0   8   6        0.47        0.83      9.58 o 
   1   8   6        5.24       -2.06     11.99 o 
   2   8   6        0.52       -1.70      8.22 o 
   3   8   6        2.78       -8.62      7.54 o 
   4   8   6       10.63       -4.11      9.15 o 
  -2   9   6      108.84      206.23     86.15 o 
  -1   9   6       65.66       69.44     20.39 o 
   0   9   6       12.08       27.55     14.49 o 
   1   9   6       31.11       52.54     17.67 o 
   2   9   6       13.87       18.78     16.65 o 
  -9   1   7       19.91       13.00      6.97 o 
  -8   1   7       38.23       47.98      7.19 o 
  -7   1   7        2.35       -3.25      4.09 o 
  -6   1   7       99.38       96.44      7.73 o 
  -5   1   7      456.53      446.76      9.69 o 
  -4   1   7      138.55      121.38      4.61 o 
  -3   1   7      112.78      116.21      3.59 o 
  -2   1   7      959.16     1025.61     15.56 o 
  -1   1   7      480.34      435.83     14.29 o 
   0   1   7      246.09      270.49      5.29 o 
   1   1   7     1390.75     1451.79     36.14 o 
   2   1   7     2251.94     2615.23     59.52 o 
   3   1   7        0.00       -1.43      1.88 o 
   4   1   7      130.42      129.14      8.60 o 
   5   1   7       21.34       21.01      4.47 o 
   6   1   7      423.10      409.49     18.05 o 
   7   1   7      222.04      218.73     14.18 o 
   8   1   7       13.62        5.92      7.96 o 
  -8   2   7       79.11       90.60      9.44 o 
  -7   2   7      385.21      387.12     14.28 o 
  -6   2   7        4.44        4.79      5.47 o 
  -5   2   7       76.49       82.64      7.40 o 
  -4   2   7      438.73      423.89     10.44 o 
  -3   2   7     1244.33     1360.04     29.33 o 
  -2   2   7      495.64      559.09     22.04 o 
  -1   2   7      392.01      371.60      7.06 o 
   0   2   7      443.60      456.66     10.19 o 
   1   2   7      312.50      302.83      7.35 o 
   2   2   7     2407.27     2530.17     62.04 o 
   3   2   7      226.31      193.34      8.10 o 
   4   2   7        0.32       -0.57      2.52 o 
   5   2   7      675.84      714.81     18.40 o 
   6   2   7       93.89       91.12     11.97 o 
   7   2   7       57.91       81.49     12.37 o 
   8   2   7        4.23       -2.22      6.61 o 
  -8   3   7        6.96       -1.57      5.63 o 
  -7   3   7       14.87       10.85      5.32 o 
  -6   3   7       77.56      102.55     10.66 o 
  -5   3   7       20.90       15.79      3.94 o 
  -4   3   7       46.51       62.53      5.49 o 
  -3   3   7      164.86      180.50      7.00 o 
  -2   3   7       66.53       55.50      4.12 o 
  -1   3   7       72.73       63.72      4.10 o 
   0   3   7      180.52      180.59      6.33 o 
   1   3   7      118.70      107.89      6.43 o 
   2   3   7        1.59        1.53      2.67 o 
   3   3   7        0.36       -1.11      2.86 o 
   4   3   7      203.62      200.32     15.88 o 
   5   3   7     1134.49     1123.63     37.34 o 
   6   3   7      338.59      324.61     28.39 o 
   7   3   7        9.09       -7.05      6.62 o 
   8   3   7        4.97        0.60      8.19 o 
  -8   4   7        7.17       -3.60      8.83 o 
  -7   4   7       10.98        7.85      5.70 o 
  -6   4   7      127.13      148.37     14.50 o 
  -5   4   7        2.40       -1.41      3.54 o 
  -4   4   7        2.33        2.46      2.81 o 
  -3   4   7        1.58       -1.37      2.59 o 
  -2   4   7      314.08      325.37     11.68 o 
  -1   4   7       64.71       64.28      7.23 o 
   0   4   7     2103.98     2052.08     66.99 o 
   1   4   7      253.70      244.72     10.18 o 
   2   4   7      538.07      525.08     20.68 o 
   3   4   7      179.22      165.35      8.65 o 
   4   4   7      122.25      105.09     15.12 o 
   5   4   7       10.13        8.79      5.41 o 
   6   4   7        3.20       -1.58      6.04 o 
   7   4   7       12.30       14.05      8.48 o 
  -7   5   7        0.91       -0.22      8.51 o 
  -6   5   7        2.37       -4.68      5.56 o 
  -5   5   7       51.60       72.48      8.76 o 
  -4   5   7        5.35        2.97      4.22 o 
  -3   5   7       36.95       39.72      7.19 o 
  -2   5   7       92.26      107.44     10.10 o 
  -1   5   7       33.85       36.13      6.78 o 
   0   5   7      212.60      207.78     15.94 o 
   1   5   7        6.27        7.25      4.92 o 
   2   5   7       50.73       46.27      7.47 o 
   3   5   7        3.84       -0.66      4.68 o 
   4   5   7       14.57       18.11      6.53 o 
   5   5   7       44.29       46.11     10.23 o 
   6   5   7        0.05       -4.62      5.85 o 
   7   5   7        3.80        1.79     12.50 o 
  -7   6   7        0.89        7.99     14.34 o 
  -6   6   7        7.49        4.67      6.91 o 
  -5   6   7        0.69       -1.07      5.57 o 
  -4   6   7        2.76       -1.76      5.39 o 
  -3   6   7        0.35       -2.19      5.35 o 
  -2   6   7       19.70       13.99      7.31 o 
  -1   6   7       23.48       17.70      6.40 o 
   0   6   7        9.31       10.80      6.01 o 
   1   6   7       28.37       23.58      7.33 o 
   2   6   7      284.51      242.77     15.54 o 
   3   6   7       16.23        9.56      5.91 o 
   4   6   7       13.70        8.21      6.93 o 
   5   6   7       36.88       29.20      9.51 o 
   6   6   7       13.33        6.60      9.14 o 
  -6   7   7       44.58       75.13     20.86 o 
  -5   7   7       42.83       64.71     13.20 o 
  -4   7   7       17.60       17.75      8.62 o 
  -3   7   7        3.35        8.26      7.96 o 
  -2   7   7        7.35        0.55      8.50 o 
  -1   7   7        8.01       11.10      7.25 o 
   0   7   7       80.60       81.89     12.41 o 
   1   7   7        2.78       -4.88      5.95 o 
   2   7   7       74.30       90.95     15.30 o 
   3   7   7       15.34       15.51      8.89 o 
   4   7   7        1.03       -5.44     10.53 o 
   5   7   7        0.11       -3.00      8.60 o 
  -4   8   7       86.95      134.66     26.07 o 
  -3   8   7        0.88        8.59     11.31 o 
  -2   8   7      174.91      245.13     21.33 o 
  -1   8   7       57.35       53.90     14.47 o 
   0   8   7       13.24       23.41     11.26 o 
   1   8   7        5.00        2.74     11.14 o 
   2   8   7       10.84       11.02      9.62 o 
   3   8   7        0.02       -8.33      8.79 o 
   4   8   7       16.32       20.44     11.50 o 
  -1   9   7       25.25       35.45     14.52 o 
   0   9   7       24.64       29.24     13.88 o 
   1   9   7       20.28       48.36     16.32 o 
  -9   0   8       50.83       45.24     19.26 o 
  -8   0   8      112.43      142.23     15.66 o 
  -7   0   8      416.18      383.74     17.30 o 
  -6   0   8      720.50      698.24     21.99 o 
  -5   0   8      138.13      132.68      9.25 o 
  -4   0   8       16.37       12.08      3.20 o 
  -3   0   8      124.38      110.46      4.82 o 
  -2   0   8      123.07      102.46      3.86 o 
  -1   0   8     2036.17     2118.97     46.85 o 
   0   0   8      218.58      229.25     16.91 o 
   1   0   8     6725.17     6809.80     95.69 o 
   2   0   8      581.33      619.03     14.60 o 
   3   0   8       15.86       12.95      7.77 o 
   4   0   8      399.27      369.20     12.10 o 
   5   0   8      288.57      303.08     11.32 o 
   6   0   8     1076.28     1087.19     43.67 o 
   7   0   8      175.38      160.75     17.80 o 
   8   0   8        0.15        4.11     11.08 o 
  -9   1   8        4.44       -1.56      6.86 o 
  -8   1   8        3.63       -1.44      4.96 o 
  -7   1   8      146.81      149.63     11.96 o 
  -6   1   8     1076.18     1124.60     32.54 o 
  -5   1   8      342.22      322.51     10.17 o 
  -4   1   8      533.40      540.25     12.95 o 
  -3   1   8      632.98      685.24     12.14 o 
  -2   1   8     2956.18     3121.01     87.19 o 
  -1   1   8      380.06      372.28      8.24 o 
   0   1   8      367.45      389.74     14.06 o 
   1   1   8      596.51      588.54     20.48 o 
   2   1   8     1222.67     1425.46     22.19 o 
   3   1   8      192.21      216.34      6.27 o 
   4   1   8        0.26       -3.26      2.17 o 
   5   1   8      214.78      217.42      8.89 o 
   6   1   8     1184.20     1197.99     39.04 o 
   7   1   8       11.45       19.44      7.99 o 
   8   1   8        0.22        1.30      7.64 o 
  -8   2   8        0.48        0.49      6.13 o 
  -7   2   8      141.48      145.76     10.71 o 
  -6   2   8       38.77       46.28      9.33 o 
  -5   2   8      318.21      294.01      8.29 o 
  -4   2   8      321.14      312.02     10.13 o 
  -3   2   8      414.74      438.52      7.61 o 
  -2   2   8        2.90        0.21      1.70 o 
  -1   2   8     1117.21     1133.32     33.13 o 
   0   2   8     2247.77     2251.03     55.30 o 
   1   2   8      659.12      707.12     17.65 o 
   2   2   8       12.27       17.76      3.20 o 
   3   2   8      342.28      316.27     12.69 o 
   4   2   8      196.61      185.42     10.65 o 
   5   2   8       43.65       47.58      6.77 o 
   6   2   8      164.36      165.84     13.40 o 
   7   2   8        3.53        6.27      7.30 o 
   8   2   8       30.83       34.91     10.36 o 
  -8   3   8        0.91        2.49      6.88 o 
  -7   3   8      216.25      222.78     10.54 o 
  -6   3   8       65.03       64.37      7.24 o 
  -5   3   8      190.54      181.64      7.17 o 
  -4   3   8      909.69      957.61     22.64 o 
  -3   3   8      177.36      214.98      7.41 o 
  -2   3   8      116.80      134.13      5.15 o 
  -1   3   8      923.13      922.35     17.68 o 
   0   3   8      277.56      249.87      7.42 o 
   1   3   8      137.18      134.06      5.78 o 
   2   3   8        0.75       -3.55      2.37 o 
   3   3   8        2.42       -2.26      2.73 o 
   4   3   8       13.55       11.86      4.01 o 
   5   3   8       70.47       90.68      8.98 o 
   6   3   8        2.33        3.89      6.32 o 
   7   3   8        0.56       -0.05      6.77 o 
   8   3   8        6.46       -0.34      8.14 o 
  -8   4   8        1.94        7.65      9.50 o 
  -7   4   8        7.41        4.90      6.63 o 
  -6   4   8      154.20      177.67     11.17 o 
  -5   4   8        0.75       -1.84      3.56 o 
  -4   4   8       40.75       47.54      4.46 o 
  -3   4   8       65.02       68.53      5.23 o 
  -2   4   8      679.34      669.92     14.55 o 
  -1   4   8        1.24        0.67      3.20 o 
   0   4   8      988.81      974.30     30.69 o 
   1   4   8      700.27      688.32     17.49 o 
   2   4   8      977.50      964.60     58.38 o 
   3   4   8      177.00      184.89      8.03 o 
   4   4   8      108.25      116.15      8.70 o 
   5   4   8      121.80      118.82     16.87 o 
   6   4   8       18.09       15.20      8.19 o 
   7   4   8       20.59       18.57      9.26 o 
  -7   5   8      129.77      184.22     23.68 o 
  -6   5   8        0.32        4.31      7.11 o 
  -5   5   8        0.03       -5.71      4.44 o 
  -4   5   8       29.23       28.08      5.78 o 
  -3   5   8      107.52      114.25     12.53 o 
  -2   5   8      172.65      167.94     22.09 o 
  -1   5   8       49.07       63.85      7.98 o 
   0   5   8      684.26      654.27     25.61 o 
   1   5   8      218.30      205.82     10.43 o 
   2   5   8       78.84       87.08     17.38 o 
   3   5   8        3.24       -2.00      4.53 o 
   4   5   8        0.09       -2.04      5.07 o 
   5   5   8       22.09       10.82      6.30 o 
   6   5   8       48.11       39.58      8.57 o 
   7   5   8        0.69       -0.11      7.49 o 
  -6   6   8       36.31       38.48     10.50 o 
  -5   6   8       12.12        8.70      8.53 o 
  -4   6   8       20.36       27.27      6.50 o 
  -3   6   8       30.07       21.97      7.09 o 
  -2   6   8      144.44      168.38     20.14 o 
  -1   6   8       91.60      104.21     15.33 o 
   0   6   8       45.36       62.81     15.03 o 
   1   6   8      805.73      682.96     46.78 o 
   2   6   8       90.19       87.01     19.24 o 
   3   6   8        1.80       -1.98      5.61 o 
   4   6   8       14.50        9.57      7.62 o 
   5   6   8        1.95       -1.31     10.50 o 
   6   6   8       13.03       12.10      8.38 o 
  -5   7   8        4.16        3.04     13.47 o 
  -4   7   8        0.77       -6.27      8.43 o 
  -3   7   8        4.03        3.77     10.74 o 
  -2   7   8       13.71       20.99      8.05 o 
  -1   7   8       97.22       96.28     23.81 o 
   0   7   8      239.52      260.85     15.26 o 
   1   7   8      165.59      180.89     13.86 o 
   2   7   8      256.94      261.43     17.04 o 
   3   7   8       57.34       59.54     13.50 o 
   4   7   8       25.94       15.58     13.78 o 
   5   7   8       11.75       -1.99      8.36 o 
  -4   8   8       11.65       13.78     14.59 o 
  -3   8   8       70.41       64.42     19.77 o 
  -2   8   8        0.06        3.79     10.21 o 
  -1   8   8      114.05      182.43     21.88 o 
   0   8   8       16.62       27.00     11.95 o 
   1   8   8       35.11       43.25     14.79 o 
   2   8   8       15.62       16.66     10.07 o 
   3   8   8       15.89        0.45      9.62 o 
  -1   9   8       49.25       62.16     28.32 o 
   0   9   8        8.16       -5.25     11.41 o 
  -8   1   9       44.21       44.82      8.81 o 
  -7   1   9        1.19       -1.46      4.54 o 
  -6   1   9     1994.28     2083.63     40.25 o 
  -5   1   9        7.10        4.53      2.99 o 
  -4   1   9      112.45      119.84      6.91 o 
  -3   1   9      108.92      116.68      3.61 o 
  -2   1   9     2505.46     2759.19     40.19 o 
  -1   1   9       68.79       60.25      6.22 o 
   0   1   9      744.85      731.62     11.73 o 
   1   1   9      166.12      185.41      5.17 o 
   2   1   9     1198.33     1340.29     35.13 o 
   3   1   9      480.23      502.52     13.95 o 
   4   1   9        1.45        1.33      2.56 o 
   5   1   9      319.60      322.99     11.06 o 
   6   1   9        3.57        1.84      7.04 o 
   7   1   9      113.22      140.15     15.34 o 
   8   1   9        0.95        6.75      8.27 o 
  -8   2   9        4.80       -2.26      6.51 o 
  -7   2   9       14.12       22.37      7.66 o 
  -6   2   9        6.14       -4.54      3.92 o 
  -5   2   9       52.63       47.94      4.91 o 
  -4   2   9        2.73       -1.50      2.12 o 
  -3   2   9      387.67      425.45     17.96 o 
  -2   2   9       44.09       35.91      3.04 o 
  -1   2   9       49.81       43.03      4.22 o 
   0   2   9      240.99      221.75      9.07 o 
   1   2   9      317.40      349.71      9.26 o 
   2   2   9     1231.67     1289.30     52.76 o 
   3   2   9      322.00      319.64     14.98 o 
   4   2   9        5.18        2.25      2.99 o 
   5   2   9      340.22      343.76     11.92 o 
   6   2   9      229.15      243.31     14.63 o 
   7   2   9        0.06        1.63      6.83 o 
   8   2   9        5.19        1.65      7.93 o 
  -8   3   9       16.01       15.54      7.62 o 
  -7   3   9        8.97        4.88      6.11 o 
  -6   3   9      410.37      377.09     13.86 o 
  -5   3   9       31.56       28.16      4.78 o 
  -4   3   9        6.95        4.02      2.65 o 
  -3   3   9      311.54      313.71      8.03 o 
  -2   3   9      341.26      344.18      9.14 o 
  -1   3   9       43.98       37.97      5.03 o 
   0   3   9      100.07       90.30      4.06 o 
   1   3   9      302.49      268.55     15.67 o 
   2   3   9       29.94       30.24      4.34 o 
   3   3   9       18.96       15.49      3.89 o 
   4   3   9       28.01       26.42      4.72 o 
   5   3   9      281.49      288.15     17.21 o 
   6   3   9      100.68      118.52     14.19 o 
   7   3   9       11.08       24.60      9.39 o 
  -8   4   9       18.23       20.38      8.63 o 
  -7   4   9       54.11       49.08      9.36 o 
  -6   4   9       39.82       23.18      7.10 o 
  -5   4   9        4.98        5.77      4.66 o 
  -4   4   9       93.78       99.77      5.48 o 
  -3   4   9      172.35      181.74      6.34 o 
  -2   4   9      114.02      121.74      6.32 o 
  -1   4   9       58.61       58.03      5.74 o 
   0   4   9      120.27      124.48      6.63 o 
   1   4   9      380.97      371.32     28.01 o 
   2   4   9       87.69       87.44     11.40 o 
   3   4   9      169.81      155.57      8.41 o 
   4   4   9      256.17      229.04     19.32 o 
   5   4   9      150.69      155.92     17.54 o 
   6   4   9        0.31       -3.82      6.27 o 
   7   4   9        0.18       -7.94      6.77 o 
  -7   5   9        0.02       -3.59      8.92 o 
  -6   5   9        9.85        6.19      8.13 o 
  -5   5   9       88.27      129.88     20.19 o 
  -4   5   9        6.20        1.53      4.40 o 
  -3   5   9      207.95      211.06      8.93 o 
  -2   5   9      344.95      361.30     11.40 o 
  -1   5   9      204.50      199.71     16.80 o 
   0   5   9      225.15      217.16     10.73 o 
   1   5   9       10.72       10.87      5.75 o 
   2   5   9      632.23      594.16     33.71 o 
   3   5   9       80.29       83.71     15.21 o 
   4   5   9       81.89       64.43      8.03 o 
   5   5   9       20.94       25.32      7.37 o 
   6   5   9        0.14       -5.52      6.21 o 
  -6   6   9        3.14       -0.92      8.26 o 
  -5   6   9        1.99       -4.64      7.18 o 
  -4   6   9        1.90        0.55      6.58 o 
  -3   6   9      156.66      147.67     13.74 o 
  -2   6   9       57.07       63.01     10.64 o 
  -1   6   9        8.87       -2.20      5.77 o 
   0   6   9      161.49      165.98     22.49 o 
   1   6   9      382.47      316.29     22.66 o 
   2   6   9       11.45        7.52      6.49 o 
   3   6   9       23.35       20.52      6.89 o 
   4   6   9        0.14       -4.26      6.51 o 
   5   6   9        0.30       -3.41      6.39 o 
   6   6   9        2.50        1.18      7.45 o 
  -5   7   9        0.45      -10.99     12.20 o 
  -4   7   9       17.43       13.04     10.34 o 
  -3   7   9       21.11        8.58      9.97 o 
  -2   7   9        2.43       -0.47      7.81 o 
  -1   7   9       85.20       84.25     11.43 o 
   0   7   9      166.61      192.72     13.95 o 
   1   7   9       20.34       23.02      8.28 o 
   2   7   9        0.30       -1.92      6.18 o 
   3   7   9       12.40        9.26      7.00 o 
   4   7   9        2.01       -0.95      8.28 o 
   5   7   9       19.65       23.77      9.27 o 
  -4   8   9        0.57      -12.96     12.12 o 
  -3   8   9       42.99       41.64     17.80 o 
  -2   8   9      214.35      218.28     31.32 o 
  -1   8   9       27.22       23.09     16.25 o 
   0   8   9       99.91      109.33     13.68 o 
   1   8   9        4.02      -12.16      8.28 o 
   2   8   9       60.06       73.13     19.69 o 
   3   8   9       15.76       13.54     10.59 o 
  -8   0  10        6.71      -14.34     11.87 o 
  -7   0  10      212.14      229.67     27.58 o 
  -6   0  10      871.55      927.66     33.78 o 
  -5   0  10        2.71        1.07      4.25 o 
  -4   0  10       18.53       20.46      6.02 o 
  -3   0  10      434.34      455.84     10.02 o 
  -2   0  10     5943.75     6553.31     92.15 o 
  -1   0  10      317.64      311.52     14.03 o 
   0   0  10      496.23      516.79     12.16 o 
   1   0  10      439.66      424.12     11.59 o 
   2   0  10     5870.17     6187.39     90.42 o 
   3   0  10      749.82      815.10     19.60 o 
   4   0  10       28.69       26.89      5.55 o 
   5   0  10       55.98       58.75      8.30 o 
   6   0  10       23.07       16.17     11.25 o 
   7   0  10       10.72        8.18     11.78 o 
   8   0  10        7.91        3.18     11.53 o 
  -8   1  10       12.52        7.32     14.14 o 
  -7   1  10       96.23      139.64     11.97 o 
  -6   1  10       73.78      107.37      9.88 o 
  -5   1  10     1009.98     1061.99     16.48 o 
  -4   1  10        0.40       -1.96      1.80 o 
  -3   1  10        7.35        5.04      1.77 o 
  -2   1  10       36.26       36.99      3.43 o 
  -1   1  10     1113.46     1090.07     17.52 o 
   0   1  10        1.30        0.58      1.43 o 
   1   1  10      405.28      411.81      8.21 o 
   2   1  10      101.49       97.47      4.48 o 
   3   1  10      135.84      150.75      5.97 o 
   4   1  10      181.93      192.44      6.78 o 
   5   1  10      878.62      877.70     19.57 o 
   6   1  10        0.00        0.62      7.11 o 
   7   1  10       15.83        8.44      7.85 o 
   8   1  10        5.25        6.47      8.22 o 
  -8   2  10        4.40        2.38      9.52 o 
  -7   2  10       36.09       31.58      7.21 o 
  -6   2  10       87.78      115.00     14.54 o 
  -5   2  10      195.55      187.39      8.19 o 
  -4   2  10        2.61        3.20      2.39 o 
  -3   2  10      143.17      129.20      5.76 o 
  -2   2  10     1170.84     1134.08     23.86 o 
  -1   2  10       57.55       50.32      2.90 o 
   0   2  10        2.09        1.18      2.12 o 
   1   2  10        0.29        0.18      2.18 o 
   2   2  10      364.25      395.40     18.70 o 
   3   2  10        3.40        2.40      2.75 o 
   4   2  10        1.86       -3.72      2.80 o 
   5   2  10      144.79      162.84      9.09 o 
   6   2  10        0.02       -4.40      6.24 o 
   7   2  10      418.73      440.36     21.23 o 
   8   2  10       10.27       19.23     12.09 o 
  -8   3  10       21.61       24.94      7.65 o 
  -7   3  10       69.55       63.03     10.22 o 
  -6   3  10      195.60      179.75     18.17 o 
  -5   3  10       29.72       27.74      5.58 o 
  -4   3  10       32.91       38.69      4.32 o 
  -3   3  10        0.02       -1.35      2.30 o 
  -2   3  10      133.96      122.84      5.45 o 
  -1   3  10      221.93      186.53     13.02 o 
   0   3  10        1.62       -0.14      1.81 o 
   1   3  10       14.87       15.68      4.10 o 
   2   3  10      172.75      150.80     11.66 o 
   3   3  10        5.14        2.37      3.62 o 
   4   3  10        0.18       -4.43      3.37 o 
   5   3  10       67.34       70.44      8.49 o 
   6   3  10       46.24       49.04     10.68 o 
   7   3  10       19.72       21.21      9.18 o 
  -7   4  10       21.28       18.32      7.39 o 
  -6   4  10        9.24        2.85      5.87 o 
  -5   4  10        1.70       -2.25      4.55 o 
  -4   4  10        0.19       -4.34      2.89 o 
  -3   4  10        1.59       -1.39      2.82 o 
  -2   4  10        9.42        7.78      3.72 o 
  -1   4  10        1.14        0.59      3.00 o 
   0   4  10      423.96      449.99     23.25 o 
   1   4  10       30.77       37.33      7.33 o 
   2   4  10      111.15      134.48      8.12 o 
   3   4  10       23.22       20.86      5.20 o 
   4   4  10      146.35      130.97      8.14 o 
   5   4  10       34.17       36.53      8.32 o 
   6   4  10       28.75       42.72     10.48 o 
   7   4  10        1.02       -2.40      7.94 o 
  -7   5  10       16.45       13.76     19.06 o 
  -6   5  10       41.57       49.83     10.73 o 
  -5   5  10       64.37       63.70      9.78 o 
  -4   5  10       86.35      109.72     13.06 o 
  -3   5  10       42.59       61.19     13.22 o 
  -2   5  10        6.44        0.77      4.28 o 
  -1   5  10       66.92       79.26      8.90 o 
   0   5  10       82.85       94.19      8.18 o 
   1   5  10      241.81      227.31     18.08 o 
   2   5  10        0.16       -0.67      4.16 o 
   3   5  10        1.13       -1.05      4.69 o 
   4   5  10       14.81       10.77      5.49 o 
   5   5  10      108.76      120.32     12.16 o 
   6   5  10       38.51       36.19      8.59 o 
  -6   6  10       10.14        3.15      8.80 o 
  -5   6  10       58.76       70.73     18.69 o 
  -4   6  10       46.74       60.42     13.60 o 
  -3   6  10       11.35       10.83      6.39 o 
  -2   6  10      400.44      415.34     16.82 o 
  -1   6  10       58.08       48.93     10.80 o 
   0   6  10        8.39        8.49      6.06 o 
   1   6  10     1143.62     1094.14     89.38 o 
   2   6  10      269.64      234.71     31.32 o 
   3   6  10       22.26       15.38      7.63 o 
   4   6  10      262.86      253.05     31.12 o 
   5   6  10       70.85       79.18     11.26 o 
  -5   7  10        0.54       -5.60      9.53 o 
  -4   7  10        7.26        2.63      8.40 o 
  -3   7  10       63.65       56.58      9.78 o 
  -2   7  10      660.51      666.88     21.34 o 
  -1   7  10       17.10       11.17     10.11 o 
   0   7  10       72.11       65.44     10.43 o 
   1   7  10        2.50        5.82      8.94 o 
   2   7  10      356.47      350.57     35.34 o 
   3   7  10        0.37       -4.45      7.24 o 
   4   7  10       22.54       25.68      8.38 o 
  -3   8  10       12.82       19.04      8.63 o 
  -2   8  10       11.40        9.66     10.61 o 
  -1   8  10       24.14       10.57     11.24 o 
   0   8  10       18.93       29.90     13.19 o 
   1   8  10       42.97       43.95     11.86 o 
   2   8  10       57.56       57.51     17.87 o 
   3   8  10        1.90       -9.34      7.55 o 
  -8   1  11        0.23       -0.17      8.80 o 
  -7   1  11        2.40      -10.55      7.59 o 
  -6   1  11        2.17       -3.57      7.40 o 
  -5   1  11      377.77      411.16     11.18 o 
  -4   1  11       56.62       73.47      6.52 o 
  -3   1  11       24.80       43.92      6.14 o 
  -2   1  11       29.69       33.83      4.52 o 
  -1   1  11      940.61     1023.17     25.22 o 
   0   1  11       13.18       24.06      3.20 o 
   1   1  11       58.39       55.54      3.78 o 
   2   1  11     1347.26     1433.80     22.52 o 
   3   1  11       87.57       93.58      5.68 o 
   4   1  11      325.19      325.17      9.07 o 
   5   1  11       50.23       55.68      7.07 o 
   6   1  11     1800.58     1868.09     45.40 o 
   7   1  11       81.69       90.55     13.31 o 
   8   1  11       16.47       13.68      9.62 o 
  -8   2  11       10.68       -4.55      9.19 o 
  -7   2  11        6.70       -1.36      8.18 o 
  -6   2  11      364.92      374.11     15.31 o 
  -5   2  11      241.10      215.99     14.22 o 
  -4   2  11      117.25      108.79      5.33 o 
  -3   2  11        3.43        3.99      2.60 o 
  -2   2  11       87.67      100.34      4.96 o 
  -1   2  11      950.37      985.54     35.16 o 
   0   2  11       20.08       30.03      3.95 o 
   1   2  11     1273.63     1220.12     48.92 o 
   2   2  11      642.85      593.75     28.32 o 
   3   2  11      483.51      470.10     21.11 o 
   4   2  11       13.94        9.48      3.70 o 
   5   2  11      140.42      141.20      8.96 o 
   6   2  11        3.48       -2.65      6.81 o 
   7   2  11       55.31       65.18     12.49 o 
  -8   3  11       34.27       46.04     12.89 o 
  -7   3  11       15.86       14.72      9.66 o 
  -6   3  11        0.20       -3.28      6.21 o 
  -5   3  11      149.40      167.00     12.82 o 
  -4   3  11      205.79      192.79      7.01 o 
  -3   3  11       17.01       10.36      3.41 o 
  -2   3  11        2.11       -1.11      2.44 o 
  -1   3  11       35.65       32.73      5.98 o 
   0   3  11       21.97       11.26      3.50 o 
   1   3  11       34.45       28.91      4.15 o 
   2   3  11       22.11       22.44      4.29 o 
   3   3  11       62.22       54.79      7.24 o 
   4   3  11       10.03       10.94      4.16 o 
   5   3  11       15.39       12.95      5.64 o 
   6   3  11      249.51      220.57     14.69 o 
   7   3  11       41.46       37.11     17.26 o 
  -7   4  11        1.36       -2.50      6.08 o 
  -6   4  11        9.22        1.84      5.73 o 
  -5   4  11       25.81       18.60      5.81 o 
  -4   4  11        5.36        3.57      3.52 o 
  -3   4  11       26.19       22.60      4.31 o 
  -2   4  11        1.96        8.56      4.24 o 
  -1   4  11       19.80       22.72      5.38 o 
   0   4  11      178.94      173.53     10.62 o 
   1   4  11        0.47       -1.34      3.04 o 
   2   4  11      345.55      298.85     24.39 o 
   3   4  11       89.39       88.02      7.70 o 
   4   4  11       31.59       33.04      5.96 o 
   5   4  11       29.26       29.46      7.35 o 
   6   4  11        0.07       -3.14      7.37 o 
   7   4  11        2.37       -6.37      7.39 o 
  -7   5  11        1.26        1.98      8.93 o 
  -6   5  11       24.71       19.43     10.26 o 
  -5   5  11      124.81      119.15     11.82 o 
  -4   5  11       58.33       65.63      9.03 o 
  -3   5  11      128.96      147.92      9.92 o 
  -2   5  11      234.15      228.66     13.59 o 
  -1   5  11      138.75      130.50     10.02 o 
   0   5  11      198.42      198.87      8.90 o 
   1   5  11      355.72      374.00     26.63 o 
   2   5  11       79.31       68.54      7.96 o 
   3   5  11        2.91        0.51      4.77 o 
   4   5  11       57.95       67.98      9.50 o 
   5   5  11        0.03       -4.31      6.31 o 
   6   5  11       28.89       31.41     10.72 o 
  -6   6  11       17.35       10.82      9.75 o 
  -5   6  11       20.82        5.47      8.05 o 
  -4   6  11       39.61       34.06     11.15 o 
  -3   6  11       32.93       35.56      7.86 o 
  -2   6  11       54.00       69.09      9.53 o 
  -1   6  11      534.01      529.72     36.15 o 
   0   6  11      322.22      302.05     19.33 o 
   1   6  11       57.01       78.76      9.03 o 
   2   6  11      129.64      114.08     14.67 o 
   3   6  11      109.74      113.12     13.81 o 
   4   6  11        3.36       -0.26      6.09 o 
   5   6  11        0.19       -1.26      7.02 o 
  -5   7  11        0.02       -6.07      9.81 o 
  -4   7  11       25.30       32.54     12.31 o 
  -3   7  11        2.06        0.00      6.99 o 
  -2   7  11        8.73       14.44      7.21 o 
  -1   7  11       47.30       56.54     10.12 o 
   0   7  11        3.55       -2.23      6.57 o 
   1   7  11       12.61        2.94      7.61 o 
   2   7  11       14.49       13.07      7.08 o 
   3   7  11       22.82       14.07      6.94 o 
   4   7  11        0.76       -8.45      7.27 o 
  -3   8  11        3.33        0.05      7.04 o 
  -2   8  11       25.85       11.96     13.89 o 
  -1   8  11        0.61       -1.64      7.38 o 
   0   8  11       20.66       20.08     17.87 o 
   1   8  11       12.92        6.18     13.36 o 
   2   8  11      184.78      128.33     18.88 o 
  -8   0  12       11.48        5.82     13.05 o 
  -7   0  12       68.16       56.26     17.91 o 
  -6   0  12      359.37      381.73     26.54 o 
  -5   0  12     2861.20     2791.11     75.44 o 
  -4   0  12      692.68      682.23     19.06 o 
  -3   0  12       13.67       15.18      4.65 o 
  -2   0  12        0.00       -4.25      4.08 o 
  -1   0  12      452.57      498.54     19.88 o 
   0   0  12     1902.73     1899.87     71.36 o 
   1   0  12      505.85      525.52     20.29 o 
   2   0  12       12.47       13.04      4.58 o 
   3   0  12       91.19       98.35      7.15 o 
   4   0  12      552.81      595.53     23.31 o 
   5   0  12       11.66        0.83      5.57 o 
   6   0  12      496.10      520.13     31.04 o 
   7   0  12      198.62      193.31     20.89 o 
  -8   1  12        3.81      -10.03      8.84 o 
  -7   1  12      135.35      192.32     39.18 o 
  -6   1  12     1113.07     1055.30     31.40 o 
  -5   1  12        4.79        5.31      5.05 o 
  -4   1  12      265.92      278.80     11.53 o 
  -3   1  12      358.35      378.12      8.86 o 
  -2   1  12      504.33      480.43     19.55 o 
  -1   1  12        0.18        2.22      3.23 o 
   0   1  12       85.02       87.40      4.76 o 
   1   1  12      169.99      178.70      5.57 o 
   2   1  12      828.36      877.43     14.69 o 
   3   1  12       53.57       59.57      5.62 o 
   4   1  12       40.79       48.87      5.66 o 
   5   1  12      185.16      181.17      9.02 o 
   6   1  12      384.55      417.06     19.74 o 
   7   1  12      135.52      171.62     17.72 o 
  -8   2  12        3.81      -12.06      9.19 o 
  -7   2  12        1.50       -9.92      7.75 o 
  -6   2  12      481.86      486.60     21.03 o 
  -5   2  12       30.63       43.64      8.13 o 
  -4   2  12        0.53       -1.30      2.97 o 
  -3   2  12        0.54       -2.09      2.42 o 
  -2   2  12       70.56       59.30      7.73 o 
  -1   2  12      851.50      822.75     34.55 o 
   0   2  12        0.38       -2.07      1.92 o 
   1   2  12       21.71       24.09      3.64 o 
   2   2  12     1180.73     1188.57     53.24 o 
   3   2  12        4.98        2.06      3.20 o 
   4   2  12       48.90       61.03      8.81 o 
   5   2  12       71.09       99.95      9.50 o 
   6   2  12        0.44       -5.68      9.31 o 
   7   2  12        2.70       -2.43      8.12 o 
  -8   3  12        1.87       -4.03      9.48 o 
  -7   3  12        0.07       -0.51      7.82 o 
  -6   3  12        6.67        4.66      7.11 o 
  -5   3  12       63.44       73.26      7.29 o 
  -4   3  12       91.73       85.31      7.56 o 
  -3   3  12        1.74       -0.83      2.80 o 
  -2   3  12       51.49       59.89     10.58 o 
  -1   3  12      103.12       85.94      8.94 o 
   0   3  12      522.38      484.48     36.57 o 
   1   3  12       19.10       21.81      4.19 o 
   2   3  12      101.60      113.67      6.85 o 
   3   3  12       79.06       69.55      8.14 o 
   4   3  12       10.75       12.83      4.30 o 
   5   3  12        6.04       -2.86      4.85 o 
   6   3  12        2.65       -2.46      7.30 o 
   7   3  12      139.66      173.54     40.12 o 
  -7   4  12        2.44        2.15      8.78 o 
  -6   4  12       11.68        7.01      6.36 o 
  -5   4  12       50.87       44.19      7.71 o 
  -4   4  12       16.52       14.05      4.21 o 
  -3   4  12        6.98       -1.80      3.84 o 
  -2   4  12       25.34       16.81      7.91 o 
  -1   4  12      507.95      512.76     30.90 o 
   0   4  12      592.29      571.40     46.51 o 
   1   4  12      237.53      239.91     17.19 o 
   2   4  12       19.33       19.62      4.97 o 
   3   4  12       14.71        3.39      4.08 o 
   4   4  12        1.73        4.39      4.68 o 
   5   4  12       73.93       82.52      9.84 o 
   6   4  12       11.11       12.64      9.08 o 
  -6   5  12       10.69       11.83      8.22 o 
  -5   5  12       26.36       11.15      7.54 o 
  -4   5  12        2.27       -1.77      6.95 o 
  -3   5  12       56.36       74.24     12.38 o 
  -2   5  12       11.21        9.11      5.51 o 
  -1   5  12      627.97      600.96     49.99 o 
   0   5  12      307.34      312.30     20.46 o 
   1   5  12        0.04       -4.85      5.22 o 
   2   5  12        8.10        2.39      4.57 o 
   3   5  12       85.99       81.71      8.58 o 
   4   5  12       18.13       13.07      5.87 o 
   5   5  12       13.36        1.89      6.94 o 
   6   5  12       31.52       32.30     11.21 o 
  -6   6  12        4.17      -11.65      8.70 o 
  -5   6  12        1.15        0.54      7.47 o 
  -4   6  12       69.23       93.52     14.78 o 
  -3   6  12       24.87       22.17      8.58 o 
  -2   6  12       32.28       30.23      7.72 o 
  -1   6  12      562.02      575.51     58.22 o 
   0   6  12      122.73      121.64     25.60 o 
   1   6  12       41.91       28.32      7.95 o 
   2   6  12      119.17      134.56     33.45 o 
   3   6  12       33.07       30.65      7.16 o 
   4   6  12        3.00        0.47      6.98 o 
   5   6  12       21.04       42.61      9.56 o 
  -4   7  12        8.64        2.82     10.38 o 
  -3   7  12       63.10       61.04     10.46 o 
  -2   7  12       27.05       13.86      7.69 o 
  -1   7  12      159.81      201.75     15.76 o 
   0   7  12      163.37      170.04     18.61 o 
   1   7  12        4.17        1.62      7.53 o 
   2   7  12       29.71       24.96      9.16 o 
   3   7  12        5.03        1.08      7.92 o 
   4   7  12        1.91       -7.77      7.56 o 
  -2   8  12        0.67        3.06      7.73 o 
  -1   8  12        0.05       -3.19      7.90 o 
   0   8  12        5.05       -6.84      7.80 o 
   1   8  12      133.30      142.27     23.75 o 
   2   8  12       32.64       27.01     10.40 o 
  -8   1  13        3.95        2.84      9.70 o 
  -7   1  13       83.25       78.67     13.73 o 
  -6   1  13        8.68        7.73      7.89 o 
  -5   1  13       13.93       13.98      5.67 o 
  -4   1  13      126.37      138.12      7.10 o 
  -3   1  13      147.57      157.91      9.35 o 
  -2   1  13      993.86     1094.33     51.06 o 
  -1   1  13      512.14      491.92     11.18 o 
   0   1  13       41.09       41.30      4.76 o 
   1   1  13        4.29        5.01      2.55 o 
   2   1  13      213.28      198.74      6.64 o 
   3   1  13       66.88       76.75      6.47 o 
   4   1  13      110.29      113.57      6.83 o 
   5   1  13      320.48      301.50     11.68 o 
   6   1  13       14.86       15.28      8.41 o 
   7   1  13        0.00       -0.08      8.13 o 
  -8   2  13        4.21       -8.60     10.92 o 
  -7   2  13       24.90       27.43     14.87 o 
  -6   2  13      107.53      153.24     19.20 o 
  -5   2  13      211.03      193.12     10.47 o 
  -4   2  13        3.36       -1.24      3.29 o 
  -3   2  13       31.26       31.51      4.91 o 
  -2   2  13      642.06      614.27     14.98 o 
  -1   2  13       30.15       22.95      3.47 o 
   0   2  13       65.82       71.87     10.17 o 
   1   2  13      100.79       98.79      6.43 o 
   2   2  13      341.27      318.92     15.35 o 
   3   2  13       33.32       30.52      5.63 o 
   4   2  13      169.71      154.54      7.82 o 
   5   2  13        2.03       -2.52      5.45 o 
   6   2  13       95.38      118.72     14.64 o 
   7   2  13       44.39       43.56     11.83 o 
  -7   3  13       27.82        9.07     11.11 o 
  -6   3  13       61.55       40.46     10.18 o 
  -5   3  13      274.56      299.55     12.80 o 
  -4   3  13      120.91      106.03      6.20 o 
  -3   3  13        5.74        2.43      3.20 o 
  -2   3  13        2.27        1.49      3.08 o 
  -1   3  13       14.55       12.26      4.11 o 
   0   3  13        0.00       -1.27      3.46 o 
   1   3  13      453.52      430.36     33.85 o 
   2   3  13       89.71       85.72      8.54 o 
   3   3  13      395.57      378.35     33.54 o 
   4   3  13       46.75       40.26      5.98 o 
   5   3  13        0.29       -6.05      4.88 o 
   6   3  13       19.04       28.15      9.45 o 
   7   3  13      107.61      122.69     16.71 o 
  -7   4  13        0.48        1.60      9.27 o 
  -6   4  13       34.61       44.23     10.70 o 
  -5   4  13        0.02       -6.26      5.94 o 
  -4   4  13       19.08       27.94      6.66 o 
  -3   4  13       15.27        1.28      4.23 o 
  -2   4  13      232.37      209.54     19.46 o 
  -1   4  13      223.63      220.63     22.32 o 
   0   4  13       42.81       38.47      6.78 o 
   1   4  13       18.66       15.26      5.54 o 
   2   4  13        1.29        0.32      4.31 o 
   3   4  13      104.25      128.47     17.43 o 
   4   4  13       33.72       29.49      6.23 o 
   5   4  13       19.28       11.92      6.66 o 
   6   4  13       60.84       79.91     13.88 o 
  -6   5  13        9.30       -2.95     11.73 o 
  -5   5  13        3.03       -3.62      6.13 o 
  -4   5  13       25.74       22.77      9.75 o 
  -3   5  13      111.62      127.62     12.72 o 
  -2   5  13      425.20      457.51     41.21 o 
  -1   5  13        3.39        8.05      6.02 o 
   0   5  13      104.56      119.00     13.85 o 
   1   5  13        4.08       -1.31      5.68 o 
   2   5  13       23.59       13.33      6.78 o 
   3   5  13       54.64       40.19      7.37 o 
   4   5  13        0.71       -3.13      5.25 o 
   5   5  13        1.27       -7.04      6.25 o 
  -5   6  13        2.80        6.77      8.26 o 
  -4   6  13       50.80       28.58     15.47 o 
  -3   6  13        7.39       -4.00      6.09 o 
  -2   6  13      153.94      147.95     12.92 o 
  -1   6  13        1.76        3.29      6.15 o 
   0   6  13        9.79       15.14      7.00 o 
   1   6  13       19.26        5.03      7.16 o 
   2   6  13       95.97      102.46     21.62 o 
   3   6  13       19.05       11.78      7.69 o 
   4   6  13       26.17       13.32     10.24 o 
   5   6  13        6.32        2.26      7.71 o 
  -4   7  13        1.16        5.78     10.08 o 
  -3   7  13        1.51       -1.84      6.87 o 
  -2   7  13        7.32        4.16      6.85 o 
  -1   7  13       46.98       49.60     12.64 o 
   0   7  13       83.70      122.15     13.67 o 
   1   7  13        3.19        1.09      7.61 o 
   2   7  13       60.75       83.08     13.31 o 
   3   7  13        1.93       -6.52      7.71 o 
  -1   8  13       36.31       28.98     11.96 o 
   0   8  13        8.78        9.96      8.77 o 
   1   8  13       73.41       65.47     12.77 o 
  -8   0  14       50.60       54.58     20.72 o 
  -7   0  14        2.52        4.56     13.92 o 
  -6   0  14       78.88      105.61     18.92 o 
  -5   0  14       21.47       22.19     11.73 o 
  -4   0  14        5.30        1.29      4.60 o 
  -3   0  14      184.30      205.29     10.31 o 
  -2   0  14       78.56      100.78     10.38 o 
  -1   0  14     1843.15     1897.09     49.99 o 
   0   0  14       22.84       28.54      8.15 o 
   1   0  14      176.77      196.04     13.92 o 
   2   0  14        1.37       -0.51      6.35 o 
   3   0  14      163.58      174.13      9.78 o 
   4   0  14       13.56        7.39      5.71 o 
   5   0  14       96.95      125.35     12.35 o 
   6   0  14      127.74      147.40     22.35 o 
   7   0  14       24.83       12.15     12.85 o 
  -8   1  14       20.27       24.21     12.14 o 
  -7   1  14        0.04       -6.77      8.78 o 
  -6   1  14      463.49      450.73     20.58 o 
  -5   1  14       26.26       45.49      9.09 o 
  -4   1  14      155.01      165.42      8.23 o 
  -3   1  14       20.60       24.15      4.65 o 
  -2   1  14      144.73      152.97      7.06 o 
  -1   1  14      213.74      228.18     10.30 o 
   0   1  14       13.93       14.98      4.83 o 
   1   1  14       22.38       24.31      4.51 o 
   2   1  14       22.25       26.46      4.85 o 
   3   1  14      135.99      128.63      9.02 o 
   4   1  14       41.90       53.34      7.12 o 
   5   1  14        3.00        6.33      5.05 o 
   6   1  14       81.83      126.29     14.80 o 
   7   1  14        5.18        7.91      8.82 o 
  -7   2  14       27.46       31.97     10.93 o 
  -6   2  14        0.00       -4.08      8.20 o 
  -5   2  14       41.35       43.49      9.76 o 
  -4   2  14      364.50      407.22     22.72 o 
  -3   2  14      228.10      221.65     13.41 o 
  -2   2  14       82.59       92.02     11.64 o 
  -1   2  14       36.74       29.65      5.07 o 
   0   2  14       38.88       38.33      5.24 o 
   1   2  14      133.76      123.64      6.86 o 
   2   2  14      385.72      351.82     33.37 o 
   3   2  14      173.01      168.93     10.04 o 
   4   2  14       11.21        5.93      3.89 o 
   5   2  14       25.75       17.44      6.22 o 
   6   2  14        2.16       11.45      7.92 o 
   7   2  14       22.27       35.05     20.84 o 
  -7   3  14        9.96       16.37      9.88 o 
  -6   3  14       10.39       11.24      8.09 o 
  -5   3  14      383.43      365.84     17.27 o 
  -4   3  14        2.42        2.89      3.91 o 
  -3   3  14       10.06        4.52      9.89 o 
  -2   3  14       10.60        5.89      4.07 o 
  -1   3  14        9.17        9.11      4.29 o 
   0   3  14       67.97       71.82      9.16 o 
   1   3  14      612.30      611.22     47.52 o 
   2   3  14       17.84       16.39      4.87 o 
   3   3  14       58.43       57.95      9.94 o 
   4   3  14      111.52       95.05     13.50 o 
   5   3  14       12.75        8.40      6.00 o 
   6   3  14      102.30      116.26     15.19 o 
  -7   4  14       60.52       56.80     17.90 o 
  -6   4  14        5.55       -7.20     11.98 o 
  -5   4  14      425.93      465.43     21.95 o 
  -4   4  14       30.90       38.49      8.83 o 
  -3   4  14        5.41       -0.82      4.61 o 
  -2   4  14      191.79      164.14     10.69 o 
  -1   4  14      768.92      700.80     43.35 o 
   0   4  14      973.01      922.05     83.25 o 
   1   4  14      125.13      134.23     17.70 o 
   2   4  14        0.59       -2.34      4.43 o 
   3   4  14       23.98       18.06      6.66 o 
   4   4  14       19.11       15.32      5.72 o 
   5   4  14        0.46       -2.60      5.70 o 
   6   4  14        0.99       -7.81      7.79 o 
  -6   5  14        6.69       12.37     15.63 o 
  -5   5  14        0.06       -1.04      9.25 o 
  -4   5  14        7.75        7.00     14.40 o 
  -3   5  14      140.71      136.76     13.19 o 
  -2   5  14       57.50       78.39     19.28 o 
  -1   5  14      176.27      207.24     23.36 o 
   0   5  14      354.88      364.50     71.81 o 
   1   5  14       30.37       13.28      6.98 o 
   2   5  14       20.40        9.86      6.37 o 
   3   5  14        3.14        0.96      7.17 o 
   4   5  14       36.27       30.94     13.34 o 
   5   5  14        2.77       -0.71      8.81 o 
  -5   6  14       37.80       47.25     13.55 o 
  -4   6  14        0.45       -7.55      8.53 o 
  -3   6  14       29.01       32.29     11.44 o 
  -2   6  14       38.17       35.45     12.22 o 
  -1   6  14        9.65        6.11      8.50 o 
   0   6  14      100.68      155.18     34.75 o 
   1   6  14       15.64       25.52     11.06 o 
   2   6  14       19.79       17.08      7.70 o 
   3   6  14       73.81       98.43     21.86 o 
   4   6  14        7.05        2.66      8.42 o 
  -4   7  14       31.49       12.96     11.54 o 
  -3   7  14       64.66       98.33     21.61 o 
  -2   7  14        1.39        4.00      6.85 o 
  -1   7  14        0.00        1.51      6.85 o 
   0   7  14       14.50        7.32      7.55 o 
   1   7  14       17.34       21.00      8.78 o 
   2   7  14       68.27       89.16     14.85 o 
   3   7  14       11.80       -2.15      7.84 o 
  -7   1  15        7.98       -1.31      9.04 o 
  -6   1  15       69.81       81.68     12.96 o 
  -5   1  15      205.32      200.12     10.40 o 
  -4   1  15       22.72       22.79      4.67 o 
  -3   1  15       14.88       20.04      4.64 o 
  -2   1  15        3.38       -0.02      3.25 o 
  -1   1  15       20.47       25.60      9.76 o 
   0   1  15       38.82       46.37      7.12 o 
   1   1  15       64.19       63.88      8.25 o 
   2   1  15        2.93        1.85      3.49 o 
   3   1  15       26.39       31.96      4.84 o 
   4   1  15        0.04       -4.42      3.37 o 
   5   1  15       83.38       93.22      9.57 o 
   6   1  15       71.33       82.43     12.99 o 
   7   1  15       13.06        0.60      9.70 o 
  -7   2  15       13.50       11.11      9.93 o 
  -6   2  15       56.48       58.28     11.37 o 
  -5   2  15      442.05      445.59     31.48 o 
  -4   2  15       13.09       20.61      4.87 o 
  -3   2  15       10.07        6.67      3.97 o 
  -2   2  15      131.46      127.28      8.59 o 
  -1   2  15      263.72      231.75      8.66 o 
   0   2  15       14.00        9.27      5.08 o 
   1   2  15        2.34        2.09      3.58 o 
   2   2  15        0.00       -3.82      3.51 o 
   3   2  15       38.67       42.76      7.59 o 
   4   2  15       23.51       23.78      4.98 o 
   5   2  15        5.33       -0.38      4.98 o 
   6   2  15       71.17       95.82     13.48 o 
  -7   3  15        2.37       -0.89     12.89 o 
  -6   3  15       10.04        4.05      8.07 o 
  -5   3  15      881.56      834.72     61.99 o 
  -4   3  15      208.73      196.48      8.60 o 
  -3   3  15      182.80      169.93     12.70 o 
  -2   3  15      141.95      127.95      9.96 o 
  -1   3  15     1568.52     1534.41    164.77 o 
   0   3  15        0.78       -3.64      3.96 o 
   1   3  15      115.63      114.59      8.15 o 
   2   3  15       11.50        5.97      4.70 o 
   3   3  15        2.93        4.81      4.74 o 
   4   3  15      155.72      127.60     17.21 o 
   5   3  15       64.68       90.19      9.95 o 
   6   3  15      237.92      225.55     18.75 o 
  -6   4  15       11.63       11.36     13.22 o 
  -5   4  15       27.30       32.59     11.18 o 
  -4   4  15       87.03      103.92     11.85 o 
  -3   4  15        5.72       -4.64      5.72 o 
  -2   4  15        5.24       -1.25      6.16 o 
  -1   4  15      469.08      425.85     31.31 o 
   0   4  15       12.25       11.41      5.68 o 
   1   4  15      657.40      570.03     63.97 o 
   2   4  15       11.31       12.11      5.68 o 
   3   4  15      672.19      571.85     85.16 o 
   4   4  15       75.10       87.48     15.99 o 
   5   4  15       11.56       -7.84      7.58 o 
  -6   5  15        1.11      -12.26     14.54 o 
  -5   5  15       76.15       89.93     15.03 o 
  -4   5  15      113.07      151.53     27.02 o 
  -3   5  15       15.77       16.53      7.76 o 
  -2   5  15       40.13       32.11      7.38 o 
  -1   5  15        9.94        9.25      6.12 o 
   0   5  15       80.97       98.18     27.56 o 
   1   5  15        0.47       -7.18      5.31 o 
   2   5  15       66.43       63.08      9.46 o 
   3   5  15        3.83        2.40      6.71 o 
   4   5  15       18.75       29.09      9.76 o 
   5   5  15       17.59        5.68      9.86 o 
  -5   6  15       45.18       31.20     13.05 o 
  -4   6  15       14.85       31.83     18.90 o 
  -3   6  15        5.25        1.68      8.38 o 
  -2   6  15       26.60       13.52      7.44 o 
  -1   6  15       74.16       87.65     15.59 o 
   0   6  15       20.34       19.55      7.43 o 
   1   6  15       42.00       29.55      9.97 o 
   2   6  15        1.25       -5.57      6.83 o 
   3   6  15       42.30       49.73     10.42 o 
   4   6  15        0.59       -9.22      9.38 o 
  -3   7  15        0.13       -8.73      7.24 o 
  -2   7  15        0.15       -8.14      6.54 o 
  -1   7  15       10.80        7.82      8.34 o 
   0   7  15        0.01       -5.99      7.21 o 
   1   7  15        0.04       -4.44      9.84 o 
   2   7  15        8.07       -1.98      8.41 o 
  -7   0  16        1.81       -5.31     12.91 o 
  -6   0  16      272.75      258.10     22.86 o 
  -5   0  16        1.86       -3.21      9.59 o 
  -4   0  16       16.15       17.39      6.40 o 
  -3   0  16      150.21      163.62     12.41 o 
  -2   0  16       36.86       31.97      9.64 o 
  -1   0  16      120.24      110.50     11.53 o 
   0   0  16       11.71       12.26      7.56 o 
   1   0  16       16.84       32.59     10.04 o 
   2   0  16       67.43       79.94     13.86 o 
   3   0  16      256.60      278.74     18.84 o 
   4   0  16        2.95       -0.54      5.01 o 
   5   0  16      277.62      312.97     15.28 o 
   6   0  16       60.22       32.84     14.03 o 
  -7   1  16        8.34        1.28      9.11 o 
  -6   1  16       91.29      104.82     16.96 o 
  -5   1  16       11.46        3.08      5.31 o 
  -4   1  16      257.93      222.33      9.00 o 
  -3   1  16       70.35       91.81     11.65 o 
  -2   1  16        0.44       -4.80      3.39 o 
  -1   1  16        1.06       -4.85      3.81 o 
   0   1  16      200.31      198.98     15.04 o 
   1   1  16       72.13       70.56     11.12 o 
   2   1  16      299.52      278.25     12.78 o 
   3   1  16      111.20      123.61      8.52 o 
   4   1  16        4.20        1.90      5.45 o 
   5   1  16       24.72       18.79      7.57 o 
   6   1  16       34.05       32.18     10.44 o 
  -7   2  16        5.09        7.84     10.05 o 
  -6   2  16      141.93      161.67     18.45 o 
  -5   2  16      194.56      189.91     11.51 o 
  -4   2  16       24.35       16.86      5.37 o 
  -3   2  16        2.46        4.02      3.97 o 
  -2   2  16        9.44        5.47      4.30 o 
  -1   2  16      122.37      118.41      7.03 o 
   0   2  16      837.81      748.42     21.76 o 
   1   2  16      154.62      125.70     11.23 o 
   2   2  16       92.02       76.06     19.96 o 
   3   2  16        1.87        4.24      4.39 o 
   4   2  16        4.76        2.34      4.83 o 
   5   2  16      125.20      134.68     14.01 o 
   6   2  16       11.86       10.58      8.57 o 
  -7   3  16        3.11      -10.68      8.54 o 
  -6   3  16        1.58        2.69      8.49 o 
  -5   3  16       24.49       18.58      7.34 o 
  -4   3  16       66.78       74.37      7.93 o 
  -3   3  16       11.90       23.14      7.22 o 
  -2   3  16       57.42       73.61     20.06 o 
  -1   3  16      417.52      402.62     47.44 o 
   0   3  16       13.97        5.01      5.74 o 
   1   3  16        1.27        1.21      5.53 o 
   2   3  16       82.63       84.14      8.66 o 
   3   3  16      197.28      148.15      9.54 o 
   4   3  16       11.72        8.43      5.37 o 
   5   3  16      132.62      163.37     16.07 o 
   6   3  16       50.43       52.83     16.45 o 
  -6   4  16        1.53      -13.33     12.34 o 
  -5   4  16        3.30       -0.12      9.02 o 
  -4   4  16      142.58      148.46     30.47 o 
  -3   4  16        0.00        6.01      6.82 o 
  -2   4  16        2.90       -3.29      6.11 o 
  -1   4  16      884.88      833.23     65.26 o 
   0   4  16      198.85      195.81     30.34 o 
   1   4  16      103.51       98.60     10.02 o 
   2   4  16       42.12       41.08      7.54 o 
   3   4  16        0.11       -0.49      5.40 o 
   4   4  16        3.92        1.55      6.41 o 
   5   4  16        2.49       -4.36      7.97 o 
  -5   5  16        0.01       -5.41     10.23 o 
  -4   5  16      159.81      145.43     26.63 o 
  -3   5  16       18.63       16.67      9.12 o 
  -2   5  16       47.60       47.96     10.65 o 
  -1   5  16      203.48      209.29     31.21 o 
   0   5  16        6.13       -0.48      5.37 o 
   1   5  16        3.58       -3.09      6.56 o 
   2   5  16       18.16       10.92      6.91 o 
   3   5  16       69.33       65.74      9.96 o 
   4   5  16        0.56       -1.08      7.89 o 
  -4   6  16       82.72       98.64     25.95 o 
  -3   6  16        1.59       -4.21      7.78 o 
  -2   6  16        5.21        8.25     10.90 o 
  -1   6  16       17.08       11.35      7.69 o 
   0   6  16       21.87       20.50      7.71 o 
   1   6  16       11.85        9.14      7.88 o 
   2   6  16        8.27        4.35      7.52 o 
   3   6  16        4.19        2.83      7.91 o 
  -2   7  16        0.00       -4.25      9.50 o 
  -1   7  16       14.97        8.04      7.59 o 
   0   7  16        2.03        5.09      7.48 o 
   1   7  16        1.84       -8.27      9.76 o 
  -7   1  17       26.86       40.75     12.38 o 
  -6   1  17        2.41        4.03      8.68 o 
  -5   1  17        0.00       -5.83      5.36 o 
  -4   1  17       94.37      101.99     10.60 o 
  -3   1  17        4.30       -0.15      4.29 o 
  -2   1  17       39.92       34.53      5.72 o 
  -1   1  17       24.30       15.98      6.50 o 
   0   1  17      389.18      387.70     15.37 o 
   1   1  17      347.86      354.05     22.80 o 
   2   1  17        8.68        4.79      5.83 o 
   3   1  17        1.34       -1.72      5.32 o 
   4   1  17       33.09       15.18      7.29 o 
   5   1  17        3.00       -5.76      7.03 o 
   6   1  17        6.83       12.23     12.60 o 
  -7   2  17        0.04      -13.16      8.77 o 
  -6   2  17        0.26       -7.12      7.97 o 
  -5   2  17       11.07       11.87      6.04 o 
  -4   2  17       14.84        9.09      4.56 o 
  -3   2  17       62.47       59.38     10.67 o 
  -2   2  17       94.35      101.74     14.76 o 
  -1   2  17        0.04       -6.57      4.38 o 
   0   2  17     1576.53     1427.43     70.04 o 
   1   2  17        0.13       -0.24      4.91 o 
   2   2  17      111.14       89.84     10.91 o 
   3   2  17        6.91        0.40      6.11 o 
   4   2  17        0.52       -4.93      4.65 o 
   5   2  17        5.61       -2.86      7.12 o 
   6   2  17        5.72        8.41     14.03 o 
  -6   3  17       63.02       38.98     10.88 o 
  -5   3  17        0.26       -7.32      8.86 o 
  -4   3  17       36.37       37.95      7.31 o 
  -3   3  17       96.44       94.89     11.71 o 
  -2   3  17      219.22      196.08     15.37 o 
  -1   3  17      356.94      339.48     44.01 o 
   0   3  17      224.29      200.55     42.56 o 
   1   3  17      114.01       86.46     15.93 o 
   2   3  17       71.36       78.37     11.04 o 
   3   3  17       98.57      100.69     19.25 o 
   4   3  17        7.35        6.44      5.94 o 
   5   3  17        7.14        7.66      8.30 o 
  -6   4  17        4.37        4.75     14.12 o 
  -5   4  17       72.30       93.92     15.49 o 
  -4   4  17        9.58       24.94      8.91 o 
  -3   4  17      189.22      214.98     19.13 o 
  -2   4  17       34.07       39.54      9.12 o 
  -1   4  17        0.34       -5.06      5.59 o 
   0   4  17       18.85       10.74     10.74 o 
   1   4  17        5.02        2.85      6.93 o 
   2   4  17       27.16        4.95      7.73 o 
   3   4  17       13.36        3.41      5.89 o 
   4   4  17       47.51       36.79      8.36 o 
   5   4  17       42.74       45.48     13.88 o 
  -5   5  17      128.95      125.08     22.07 o 
  -4   5  17       26.21       -7.09     15.18 o 
  -3   5  17        0.46       -2.30      7.15 o 
  -2   5  17        0.41        2.66     16.03 o 
  -1   5  17       36.91       44.19     10.34 o 
   0   5  17       34.65       54.05     24.13 o 
   1   5  17        6.39        6.14      7.85 o 
   2   5  17       12.65       11.53      7.20 o 
   3   5  17       49.81       41.47      9.43 o 
   4   5  17       23.12       12.98      9.10 o 
  -4   6  17       18.33       27.22     19.71 o 
  -3   6  17        0.00       -7.47      8.38 o 
  -2   6  17        8.34       10.04      8.90 o 
  -1   6  17        6.52       -2.79      8.50 o 
   0   6  17       30.93       23.92     19.13 o 
   1   6  17        5.48        6.15      7.43 o 
   2   6  17        0.03       -4.96      7.42 o 
   3   6  17        0.75       -2.36      7.68 o 
  -1   7  17       24.04       47.72     21.30 o 
   0   7  17        7.10        0.68      7.59 o 
  -7   0  18       80.42       97.85     21.48 o 
  -6   0  18      101.86      138.03     23.73 o 
  -5   0  18       36.57       43.44     15.63 o 
  -4   0  18       12.98       25.11      7.86 o 
  -3   0  18        5.49        7.25     12.51 o 
  -2   0  18       93.83      123.95     16.96 o 
  -1   0  18        2.28       -8.69      5.79 o 
   0   0  18      227.88      258.60     18.50 o 
   1   0  18      747.84      846.59     34.14 o 
   2   0  18      156.72      161.26     15.35 o 
   3   0  18        6.33        8.35      8.38 o 
   4   0  18       23.91        5.93      9.95 o 
   5   0  18        1.26       -0.53     10.18 o 
  -6   1  18       30.92       20.31     10.98 o 
  -5   1  18       53.84       32.81      7.96 o 
  -4   1  18        0.48       -2.63      4.07 o 
  -3   1  18        0.48       -3.13      4.21 o 
  -2   1  18        7.64        4.56      4.26 o 
  -1   1  18      130.40      164.96     13.56 o 
   0   1  18       21.16       41.01      8.77 o 
   1   1  18      443.81      486.41     40.57 o 
   2   1  18       20.45       16.08      6.88 o 
   3   1  18       16.02        7.63      6.47 o 
   4   1  18      179.50      161.20     11.64 o 
   5   1  18       60.26       77.24     16.70 o 
  -6   2  18        7.02       -0.20      8.26 o 
  -5   2  18       67.03       65.26     10.54 o 
  -4   2  18       53.83       55.44      6.96 o 
  -3   2  18       21.92       15.75      5.31 o 
  -2   2  18        5.18       -0.05      5.76 o 
  -1   2  18      156.75      151.38     22.64 o 
   0   2  18      270.51      297.30     22.76 o 
   1   2  18      321.49      287.51     26.47 o 
   2   2  18        5.16        0.08      6.08 o 
   3   2  18        2.09       -2.10      6.12 o 
   4   2  18       11.98       -0.19      6.48 o 
   5   2  18        3.98        0.98     10.46 o 
  -6   3  18       84.28       95.77     22.33 o 
  -5   3  18       64.32       66.99     33.12 o 
  -4   3  18      105.77      128.21     21.32 o 
  -3   3  18       96.24      111.46     15.38 o 
  -2   3  18        2.61       -2.28      5.56 o 
  -1   3  18        0.03       -7.38      5.84 o 
   0   3  18      560.76      506.63     60.36 o 
   1   3  18       59.75       63.67     16.89 o 
   2   3  18        8.37       13.21      6.90 o 
   3   3  18       33.20       27.01     11.56 o 
   4   3  18        8.44        2.22      7.51 o 
   5   3  18       13.73        4.02     12.06 o 
  -5   4  18        7.35       -4.62     12.39 o 
  -4   4  18      319.85      258.74     24.35 o 
  -3   4  18        2.20        7.78      7.74 o 
  -2   4  18       48.47       44.31     10.28 o 
  -1   4  18        6.11        1.08      6.61 o 
   0   4  18       38.91       36.81      9.44 o 
   1   4  18        4.82       11.29      7.73 o 
   2   4  18       76.82       78.13     11.95 o 
   3   4  18        0.01       -6.50      7.38 o 
   4   4  18        5.64       -4.83      8.04 o 
  -4   5  18       24.88       24.86     17.10 o 
  -3   5  18       23.62       21.30      9.43 o 
  -2   5  18       35.63       67.86     12.12 o 
  -1   5  18      107.18      123.28     32.34 o 
   0   5  18        7.04       -3.15      6.98 o 
   1   5  18       31.66       38.23     10.79 o 
   2   5  18       35.62       29.14     10.98 o 
   3   5  18        0.32       -4.53      9.40 o 
  -3   6  18        0.48       -2.75      9.65 o 
  -2   6  18        0.01       -8.83      8.11 o 
  -1   6  18       63.51       49.96     12.84 o 
   0   6  18       66.78       82.99     35.13 o 
   1   6  18       46.15       88.92     33.38 o 
   2   6  18        1.32       -0.37     10.19 o 
  -6   1  19        1.66      -12.40      8.26 o 
  -5   1  19        5.94        4.21      6.49 o 
  -4   1  19      374.23      351.31     16.85 o 
  -3   1  19       11.06        8.48      5.34 o 
  -2   1  19      185.37      177.57     28.41 o 
  -1   1  19       67.95       68.92     10.40 o 
   0   1  19      155.11      173.63     14.62 o 
   1   1  19       14.88       29.69      8.39 o 
   2   1  19       49.78       88.85     11.26 o 
   3   1  19        0.81       -4.45      6.36 o 
   4   1  19       34.04       21.92      9.08 o 
   5   1  19       95.64      128.73     20.70 o 
  -6   2  19       18.55        9.14      9.87 o 
  -5   2  19        2.02       -6.95      5.80 o 
  -4   2  19        2.35       -0.90      4.69 o 
  -3   2  19        0.34       -1.66      5.90 o 
  -2   2  19        4.03        2.80      6.55 o 
  -1   2  19      377.94      334.69     17.60 o 
   0   2  19      238.61      232.23     24.94 o 
   1   2  19       92.27      113.44     13.75 o 
   2   2  19       18.94       17.31      7.70 o 
   3   2  19      102.90       89.50     12.01 o 
   4   2  19       52.87       40.42      9.83 o 
   5   2  19       10.01       17.29     13.55 o 
  -5   3  19        0.42        6.29      9.41 o 
  -4   3  19       47.25       63.70      9.20 o 
  -3   3  19       28.90       27.40      8.72 o 
  -2   3  19      103.26      134.68     37.17 o 
  -1   3  19        0.93       -4.10      6.07 o 
   0   3  19       40.33       41.66      9.36 o 
   1   3  19       10.83        2.82      6.51 o 
   2   3  19        4.01        5.91      6.65 o 
   3   3  19       15.36       15.36      8.40 o 
   4   3  19        9.15        2.31     17.55 o 
  -5   4  19        0.10        0.80      9.65 o 
  -4   4  19        0.54       -5.09     12.68 o 
  -3   4  19        6.54        5.24      7.30 o 
  -2   4  19       16.59       14.99      8.07 o 
  -1   4  19        1.21       -3.98      6.48 o 
   0   4  19       57.87       71.89     15.97 o 
   1   4  19        9.32       10.66      9.07 o 
   2   4  19       39.03       17.61      9.13 o 
   3   4  19       13.79       12.88      8.90 o 
   4   4  19        0.01       -5.57      8.55 o 
  -4   5  19       38.39       39.17     19.85 o 
  -3   5  19       24.36       22.24     10.12 o 
  -2   5  19       22.33       30.77     10.07 o 
  -1   5  19        0.39       -6.72     10.33 o 
   0   5  19       30.14        5.16      9.24 o 
   1   5  19        0.10        3.75      8.79 o 
   2   5  19        0.32       -3.86      9.45 o 
   3   5  19        1.38        1.08      9.87 o 
  -2   6  19        2.87      -10.41      8.67 o 
  -1   6  19       23.78       28.42     11.33 o 
   0   6  19        5.67       15.51     10.54 o 
   1   6  19        0.17       -6.56     10.11 o 
  -6   0  20      149.61      168.48     26.18 o 
  -5   0  20       11.68        1.15     11.75 o 
  -4   0  20      265.25      240.71     14.64 o 
  -3   0  20        1.15       -4.05      6.29 o 
  -2   0  20       49.13       41.90     12.82 o 
  -1   0  20       49.74       65.43     14.87 o 
   0   0  20     3175.58     3428.30     87.90 o 
   1   0  20       49.19       39.42     13.30 o 
   2   0  20      406.03      414.66     25.50 o 
   3   0  20       39.13       65.46     16.53 o 
   4   0  20        1.67       -8.91      9.95 o 
  -6   1  20       17.52       18.38     10.63 o 
  -5   1  20       20.94       15.12      9.08 o 
  -4   1  20        1.43       -0.06      5.07 o 
  -3   1  20        2.13        1.57      5.27 o 
  -2   1  20      220.73      196.27     15.78 o 
  -1   1  20       87.15      108.23     12.50 o 
   0   1  20       17.48       14.51      7.51 o 
   1   1  20      611.35      607.64     54.62 o 
   2   1  20      207.62      202.16     13.02 o 
   3   1  20       51.18       50.45     20.46 o 
   4   1  20        5.41       21.37      8.86 o 
   5   1  20       23.75        9.62     12.40 o 
  -5   2  20        3.01        6.46      7.18 o 
  -4   2  20       37.03       37.52      7.96 o 
  -3   2  20        7.61        1.97      6.93 o 
  -2   2  20        1.88        3.78      6.56 o 
  -1   2  20      109.74      115.52     38.27 o 
   0   2  20       34.72       21.86      7.94 o 
   1   2  20        0.21       -2.45      6.71 o 
   2   2  20       21.26       17.52      8.42 o 
   3   2  20       21.92       10.19      8.31 o 
   4   2  20       65.58       38.57     15.47 o 
  -5   3  20       47.52       56.50     13.22 o 
  -4   3  20        0.38       -1.51      6.39 o 
  -3   3  20       16.20        9.46      8.05 o 
  -2   3  20       24.08       22.37      8.73 o 
  -1   3  20        9.32        6.45      7.33 o 
   0   3  20       55.57       63.01     11.43 o 
   1   3  20        4.22       -7.46      6.49 o 
   2   3  20       77.29       93.60     12.67 o 
   3   3  20        2.48       -4.92     10.68 o 
   4   3  20        5.96       16.86      9.22 o 
  -4   4  20        3.75        3.04     13.78 o 
  -3   4  20        0.00       -5.45      7.28 o 
  -2   4  20       10.76       16.00     11.81 o 
  -1   4  20       13.63       -2.60      8.13 o 
   0   4  20       16.92        8.18      8.52 o 
   1   4  20       17.52       18.12      8.97 o 
   2   4  20        4.42       -3.59      8.23 o 
   3   4  20       14.29       12.24     12.05 o 
  -3   5  20       30.55       42.33     11.60 o 
  -2   5  20       13.42       -2.19      8.39 o 
  -1   5  20       37.61       52.72     11.83 o 
   0   5  20        0.38       -6.76      8.03 o 
   1   5  20        3.33       -0.52      9.08 o 
   2   5  20        6.58        8.00     11.22 o 
  -5   1  21        0.01       -3.56      7.31 o 
  -4   1  21        2.91        2.33      5.29 o 
  -3   1  21      112.83      107.17     20.59 o 
  -2   1  21       49.41       49.07      8.54 o 
  -1   1  21       50.20       65.53     10.57 o 
   0   1  21        1.02       -5.34      9.52 o 
   1   1  21       61.55       96.11     12.78 o 
   2   1  21        0.75        2.29      7.65 o 
   3   1  21        3.07        0.83      7.65 o 
   4   1  21      100.40      124.03     29.44 o 
  -5   2  21       52.49       58.86     13.00 o 
  -4   2  21       99.68       88.23     13.02 o 
  -3   2  21      102.54      125.38     28.92 o 
  -2   2  21        0.13       -3.05      6.48 o 
  -1   2  21      105.59      138.98     37.88 o 
   0   2  21      138.17      173.88     36.29 o 
   1   2  21      331.07      304.05     16.07 o 
   2   2  21       19.34       16.09      8.38 o 
   3   2  21        0.23        3.01      7.92 o 
   4   2  21        0.25      -10.06      7.04 o 
  -4   3  21        2.20       -8.95      6.81 o 
  -3   3  21       10.07       30.45     15.35 o 
  -2   3  21        0.90       -3.65      7.21 o 
  -1   3  21        0.24       -4.82      6.75 o 
   0   3  21       36.86       44.68     10.85 o 
   1   3  21       21.75       12.75      8.33 o 
   2   3  21       68.94       72.40     12.53 o 
   3   3  21        3.59       -3.34      7.67 o 
  -3   4  21        2.21       -6.94      7.97 o 
  -2   4  21       12.25       13.40      8.76 o 
  -1   4  21       16.93       12.83      8.85 o 
   0   4  21       38.25       40.35     14.72 o 
   1   4  21       31.57       29.03     13.10 o 
   2   4  21        0.31        0.58      8.71 o 
  -2   5  21       44.97       60.27     40.74 o 
  -1   5  21      115.05      198.19     55.17 o 
   0   5  21        0.01       -3.22      9.66 o 
  -5   0  22        4.31       -1.04     13.69 o 
  -4   0  22        0.71        5.18      9.25 o 
  -3   0  22      181.02      166.92     13.67 o 
  -2   0  22        1.35        2.98      9.53 o 
  -1   0  22      118.04      111.40     18.56 o 
   0   0  22       98.60      112.25     19.46 o 
   1   0  22      172.40      181.11     18.64 o 
   2   0  22        0.63       -5.17      9.90 o 
   3   0  22       56.15       59.70     16.79 o 
  -5   1  22        0.18       -2.84      9.10 o 
  -4   1  22        1.57       -2.83      5.28 o 
  -3   1  22        0.06        3.34      6.03 o 
  -2   1  22       35.74       46.15      9.90 o 
  -1   1  22       43.72       62.39     10.87 o 
   0   1  22      218.42      219.05     13.85 o 
   1   1  22        6.80       -0.03      7.49 o 
   2   1  22        0.66      -14.62     13.76 o 
   3   1  22        1.96        3.71      9.56 o 
  -4   2  22       41.40       36.45      8.98 o 
  -3   2  22        1.69       -5.06     11.23 o 
  -2   2  22        0.44       -5.46      7.07 o 
  -1   2  22        0.22        3.87      7.08 o 
   0   2  22        0.23       -8.06     12.36 o 
   1   2  22      193.08      234.86     20.48 o 
   2   2  22       85.97      111.92     34.19 o 
   3   2  22        5.18      -11.37      7.58 o 
  -4   3  22        0.58       -5.88      6.92 o 
  -3   3  22       34.34       41.91     10.95 o 
  -2   3  22        0.03       -4.88      7.86 o 
  -1   3  22        0.05       -4.97      6.88 o 
   0   3  22        9.29       -4.28      7.45 o 
   1   3  22      114.11      109.30     14.73 o 
   2   3  22        5.02        8.37      8.66 o 
  -2   4  22        1.20       -6.34      7.41 o 
  -1   4  22        8.58       -3.56      7.90 o 
   0   4  22        4.00       -0.99      8.38 o 
   1   4  22       74.57       87.06     14.93 o 
  -4   1  23       20.27       11.18      7.56 o 
  -3   1  23       12.90       19.02      7.13 o 
  -2   1  23       26.52       30.39      9.56 o 
  -1   1  23       36.76       41.91     10.46 o 
   0   1  23       57.80       63.61     11.64 o 
   1   1  23      320.14      361.73     49.24 o 
   2   1  23       14.14       21.51      9.36 o 
   3   1  23        5.00       15.70      9.71 o 
  -3   2  23        6.21        5.39      8.21 o 
  -2   2  23        0.07      -10.26      6.84 o 
  -1   2  23        3.53       -2.61      7.41 o 
   0   2  23       92.49      115.22     23.98 o 
   1   2  23        6.58        9.90      8.37 o 
   2   2  23       86.74      102.34     14.96 o 
  -3   3  23       50.61       80.76     13.90 o 
  -2   3  23        2.95       -2.01      8.59 o 
  -1   3  23       93.61      105.82     19.30 o 
   0   3  23       43.38       36.37     10.72 o 
   1   3  23      146.53      161.01     17.46 o 
  -3   0  24        0.24       -8.23      7.36 o 
  -2   0  24        1.40        0.96     11.58 o 
  -1   0  24      108.26      152.57     23.56 o 
   0   0  24        7.38        2.45     11.70 o 
   1   0  24        0.79      -15.44     10.29 o 
   2   0  24       18.49       22.55     14.31 o 
  -3   1  24       64.11       60.03      9.88 o 
  -2   1  24       90.55       96.97     15.89 o 
  -1   1  24       19.53       29.50      9.67 o 
   0   1  24       28.78       27.31     10.08 o 
   1   1  24      360.78      388.67     19.58 o 
  -2   2  24       11.21       12.17      8.98 o 
  -1   2  24        0.99       -6.29      7.66 o 
   0   2  24      229.46      227.95     17.04 o 
   1   2  24       19.87       52.55     17.18 o 
                                                 
